# Supplementary material for: Reconstructing the Backbone of the Saccharomycotina Yeast Phylogeny Using Genome-Scale Data
Source: G3 (Bethesda). 2016 Sep 26;6(12):3927–39. doi: 10.1534/g3.116.034744 (PMC5144963; doi:10.1534/g3.116.034744)
Supplement: Supplemental Material [file supp_g3.116.034744_TableS1.xlsx]

## Sheet: Table S1
Table S1. List of all taxa used in this study
Group	No.	Species	Synonyms	Strain	NCBI Taxonomic family and genus	Source	Reference
Saccharomycotina	1	Blastobotrys adeninivorans	Arxula adeninivorans	LS3	Trichomonascaceae; Blastobotrys	Genolevures	Kunze G, et al. The complete genome of Blastobotrys (Arxula) adeninivorans LS3 - a yeast of biotechnological interest. Biotechnol Biofuels 7, 66 (2014).
	2	Ascoidea rubescens		NRRL Y-17699	Ascoideaceae; Ascoidea	JGI	Riley R, et al. Comparative genomics of biotechnologically important yeasts. Proc. Natl. Acad. Sci. U.S.A. 113, 9882–9887 (2016).
	3	‘Ashbya‘ aceri		FM-2008	Saccharomycetaceae; Eremothecium	NCBI	Dietrich FS, et al. Genomes of Ashbya fungi isolated from insects reveal four mating-type loci, numerous translocations, lack of transposons, and distinct gene duplications. G3 (Bethesda) 3, 1225–1239 (2013).
	4	Babjeviella inositovora		NRRL Y-12698	Debaryomycetaceae; Babjeviella	JGI	Riley R, et al. Comparative genomics of biotechnologically important yeasts. Proc. Natl. Acad. Sci. U.S.A. 113, 9882–9887 (2016).
	5	Brettanomyces anomalus		YV396	Pichiaceae; Brettanomyces	NCBI	Vervoort Y, et al. Characterization of the recombinant Brettanomyces anomalus β-glucosidase and its potential for bioflavouring. J Appl Microbiol. 2016 Jun 9;
	6	Candida albicans		SC5314	Debaryomycetaceae; Candida	Genolevures	Jones T, et al. The diploid genome sequence of Candida albicans. Proc Natl Acad Sci USA 2004,101:7329-7334.
	7	Candida apicola		NRRL Y-50540	Dipodascaceae (incertae sedis); Starmerella	NCBI	Vega-Alvarado L, et al. High-Quality Draft Genome Sequence of Candida apicola NRRL Y-50540. Genome Announc 3, (2015).
	8	Candida arabinofermentans		NRRL YB-2248	Pichiaceae; Ogataea	JGI	Riley R, et al. Comparative genomics of biotechnologically important yeasts. Proc. Natl. Acad. Sci. U.S.A. 113, 9882–9887 (2016).
	9	Candida auris		6684	Metschnikowiaceae; Clavispora	NCBI	Chatterjee S, et al. Draft genome of a commonly misdiagnosed multidrug resistant pathogen Candida auris. BMC Genomics 16, 686 (2015).
	10	Candida boidinii	Hansenula alcolica	GF002	Pichiaceae; Ogataea	NCBI	Borelli G, et al. De Novo Assembly of Candida sojae and Candida boidinii Genomes, Unexplored Xylose-Consuming Yeasts with Potential for Renewable Biochemical Production. Genome Announc. 2016;4(1).
	11	Candida dubliniensis		CD36	Debaryomycetaceae; Candida	NCBI	Jackson AP, et al. Comparative genomics of the fungal pathogens Candida dubliniensis and Candida albicans. Genome Res. 19, 2231–2244 (2009).
	12	Candida glabrata		CBS 138	Saccharomycetaceae; Nakaseomyces	Genolevures	Dujon B, et al. Genome evolution in yeasts. Nature. 2004 Jul 1;430(6995):35–44.
	13	Candida maltosa		Xu316	Debaryomycetaceae; Candida	NCBI	unpublished, Genbank Accession IDs: AOGT01000001-AOGT01002947
	14	Candida orthopsilosis		90–125	Debaryomycetaceae; Candida	NCBI	Riccombeni A, et al. Sequence and analysis of the genome of the pathogenic yeast Candida orthopsilosis. PLoS ONE 7, e35750 (2012).
	15	Candida parapsilosis		CDC 317	Debaryomycetaceae; Candida	Genolevures	Butler G, et al. Evolution of pathogenicity and sexual reproduction in eight Candida genomes. Nature 459, 657–662 (2009).
	16	Candida sojae		GF41	Debaryomycetaceae; Candida	NCBI	Borelli G, et al. De Novo Assembly of Candida sojae and Candida boidinii Genomes, Unexplored Xylose-Consuming Yeasts with Potential for Renewable Biochemical Production. Genome Announc. 2016;4(1).
	17	Suhomyces tanzawaensis	Candida tanzawaensis	NRRL Y-17324	Debaryomycetaceae; Suhomyces	JGI	Riley R, et al. Comparative genomics of biotechnologically important yeasts. Proc. Natl. Acad. Sci. U.S.A. 113, 9882–9887 (2016).
	18	Candida tenuis		NRRL Y-1498	Debaryomycetaceae; Yamadazyma	JGI	Wohlbach DJ, et al. Comparative genomics of xylose-fermenting fungi for enhanced biofuel production. Proc. Natl. Acad. Sci. U.S.A. 108, 13212–13217 (2011).
	19	Candida tropicalis		MYA-3404	Debaryomycetaceae; Candida	NCBI	Butler G, et al. Evolution of pathogenicity and sexual reproduction in eight Candida genomes. Nature 459, 657–662 (2009).
	20	Clavispora lusitaniae	Candida lusitaniae	ATCC 42720	Metschnikowiaceae; Clavispora	NCBI	Butler G, et al. Evolution of pathogenicity and sexual reproduction in eight Candida genomes. Nature 459, 657–662 (2009).
	21	Cyberlindnera fabianii		YJS4271	Phaffomycetaceae; Cyberlindnera	Genolevures	Freel KC, et al. Genome Sequence of the Yeast Cyberlindnera fabianii (Hansenula fabianii). Genome Announc. 2014;2(4).
	22	Cyberlindnera jadinii	Candida utilis	NRRL Y-1542	Phaffomycetaceae; Cyberlindnera	JGI	Riley R, et al. Comparative genomics of biotechnologically important yeasts. Proc. Natl. Acad. Sci. U.S.A. 113, 9882–9887 (2016).
	23	Debaryomyces hansenii		CBS 767	Debaryomycetaceae; Debaryomyces	Genolevures	Dujon B, et al. Genome evolution in yeasts. Nature. 2004 Jul 1;430(6995):35–44.
	24	Brettanomyces bruxellensis	Dekkera bruxellensis	CBS 2499	Pichiaceae; Brettanomyces	JGI	Piškur J, et al. The genome of wine yeast Dekkera bruxellensis provides a tool to explore its food-related properties. Int. J. Food Microbiol. 157, 202–209 (2012).
	25	Eremothecium coryli	Nematospora coryli	CBS 5749	Saccharomycetaceae; Eremothecium	NCBI	Wendland J, et al. Chromosome number reduction in Eremothecium coryli by two telomere-to-telomere fusions. Genome Biol Evol 6, 1186–1198 (2014).
	26	Eremothecium cymbalariae		DBVPG 7215	Saccharomycetaceae; Eremothecium	NCBI	Wendland J, et al. Genome evolution in the eremothecium clade of the Saccharomyces complex revealed by comparative genomics. G3 (Bethesda) 1, 539–548 (2011).
	27	Eremothecium gossypii		ATCC 10895	Saccharomycetaceae; Eremothecium	Genolevures	Dietrich FS, et al. The Ashbya gossypii Genome as a Tool for Mapping the Ancient Saccharomyces cerevisiae Genome. Science. 2004 Apr 9;304(5668):304–7.
	28	Geotrichum candidum	Galactomyces candidum	CLIB 918	Dipodascaceae; Geotrichum	NCBI	Morel G, et al. Differential gene retention as an evolutionary mechanism to generate biodiversity and adaptation in yeasts. Sci Rep 5: 11571 (2015).
	29	Hanseniaspora uvarum		DSM 2768	Saccharomycodaceae; Hanseniaspora	NCBI	unpublished, Genbank Accession IDs: JPPO02000001-JPPO02000041
	30	Hanseniaspora valbyensis		NRRL Y-1626	Saccharomycodaceae; Hanseniaspora	JGI	Riley R, et al. Comparative genomics of biotechnologically important yeasts. Proc. Natl. Acad. Sci. U.S.A. 113, 9882–9887 (2016).
	31	Hanseniaspora vineae		T02/19AF	Saccharomycodaceae; Hanseniaspora	NCBI	Giorello FM, et al. Genome Sequence of the Native Apiculate Wine Yeast Hanseniaspora vineae T02/19AF. Genome Announc 2, (2014).
	32	Ogataea polymorpha	Hansenula polymorpha	NCYC 495 leu1.1	Pichiaceae; Ogataea	JGI	Riley R, et al. Comparative genomics of biotechnologically important yeasts. Proc. Natl. Acad. Sci. U.S.A. 113, 9882–9887 (2016).
	33	Hyphopichia burtonii		NRRL Y-1933	Debaryomycetaceae; Hyphopichia	JGI	Riley R, et al. Comparative genomics of biotechnologically important yeasts. Proc. Natl. Acad. Sci. U.S.A. 113, 9882–9887 (2016).
	34	Kazachstania africana		CBS 2517	Saccharomycetaceae; Kazachstania	JGI	Gordon JL, et al. Evolutionary erosion of yeast sex chromosomes by mating-type switching accidents. Proc. Natl. Acad. Sci. U.S.A. 108, 20024–20029 (2011).
	35	Kazachstania naganishii		CBS 8797	Saccharomycetaceae; Kazachstania	Genolevures	Gordon JL, et al. Evolutionary erosion of yeast sex chromosomes by mating-type switching accidents. Proc. Natl. Acad. Sci. U.S.A. 108, 20024–20029 (2011).
	36	Kluyveromyces aestuarii		ATCC 18862	Saccharomycetaceae; Kluyveromyces	NCBI	Baker CR, et al. Extensive DNA-binding specificity divergence of a conserved transcription regulator. PNAS 108, 7493–7498 (2011).
	37	Kluyveromyces dobzhanskii		CBS 2104	Saccharomycetaceae; Kluyveromyces	NCBI	unpublished, Genbank Accession IDs: CCBQ010000001-CCBQ010000086
	38	Kluyveromyces lactis		CBS 2359	Saccharomycetaceae; Kluyveromyces	Genolevures	Dujon B, et al. Genome evolution in yeasts. Nature. 2004 Jul 1;430(6995):35–44.
	39	Kluyveromyces marxianus		DMB1	Saccharomycetaceae; Kluyveromyces	NCBI	Suzuki T, et al. Draft Genome Sequence of Kluyveromyces marxianus Strain DMB1, Isolated from Sugarcane Bagasse Hydrolysate. Genome Announc 2, (2014).
	40	Kluyveromyces wickerhamii		UCD 54-210	Saccharomycetaceae; Kluyveromyces	NCBI	Baker CR, et al. Extensive DNA-binding specificity divergence of a conserved transcription regulator. PNAS 108, 7493–7498 (2011).
	41	Komagataella pastoris	Pichia pastoris	GS115	Pichiaceae; Komagataella	JGI	De Schutter K, et al. Genome sequence of the recombinant protein production host Pichia pastoris. Nat. Biotechnol. 27, 561–566 (2009).
	42	Kuraishia capsulata		CBS 1993	Pichiaceae; Kuraishia	Genolevures	Morales L, et al. Complete DNA sequence of Kuraishia capsulata illustrates novel genomic features among budding yeasts (Saccharomycotina). Genome Biol Evol. 2013;5(12):2524–39.
	43	Lachancea kluyveri	Saccharomyces kluyveri	CBS 3082	Saccharomycetaceae; Lachancea	Genolevures	Génolevures Consortium, et al. Comparative genomics of protoploid Saccharomycetaceae. Genome Res. 2009 Oct;19(10):1696–709.
	44	Lachancea lanzarotensis		CBS 12615	Saccharomycetaceae; Lachancea	NCBI	Sarilar V, et al. Draft Genome Sequence of Lachancea lanzarotensis CBS 12615T, an Ascomycetous Yeast Isolated from Grapes. Genome Announc. 2015;3(2).
	45	Lachancea thermotolerans	Kluyveromyces thermotolerans	CBS 6340	Saccharomycetaceae; Lachancea	Genolevures	Génolevures Consortium, et al. Comparative genomics of protoploid Saccharomycetaceae. Genome Res. 2009 Oct;19(10):1696–709.
	46	Lachancea waltii		NCYC 2644	Saccharomycetaceae; Lachancea	NCBI	Kellis M, et al. Proof and evolutionary analysis of ancient genome duplication in the yeast Saccharomyces cerevisiae. Nature 428, 617–624 (2004).
	47	Lipomyces starkeyi		NRRL Y-11557	Lipomycetaceae; Lipomyces	JGI	Riley R, et al. Comparative genomics of biotechnologically important yeasts. Proc. Natl. Acad. Sci. U.S.A. 113, 9882–9887 (2016).
	48	Lodderomyces elongisporus	Candida elongisporus	CBS 2605	Debaryomycetaceae; Lodderomyces	NCBI	Butler G, et al. Evolution of pathogenicity and sexual reproduction in eight Candida genomes. Nature 459, 657–662 (2009).
	49	Metschnikowia bicuspidata		NRRL TB-4993	Metschnikowiaceae; Metschnikowia	JGI	Riley R, et al. Comparative genomics of biotechnologically important yeasts. Proc. Natl. Acad. Sci. U.S.A. 113, 9882–9887 (2016).
	50	Metschnikowia fructicola		277	Metschnikowiaceae; Metschnikowia	NCBI	Hershkovitz V, et al. De-novo assembly and characterization of the transcriptome of Metschnikowia fructicola reveals differences in gene expression following interaction with Penicillium digitatum and grapefruit peel. BMC Genomics 14, 168 (2013).
	51	Meyerozyma caribbica		MG20W	Debaryomycetaceae; Meyerozyma	NCBI	Kim JS, et al. Complete Genome Sequence of Halophilic Yeast Meyerozyma caribbica MG20W Isolated from Rhizosphere Soil. Genome Announc. 2015;3(2).
	52	Meyerozyma guilliermondii	Pichia guilliermondii	ATCC 6260	Debaryomycetaceae; Meyerozyma	NCBI	Butler G, et al. Evolution of pathogenicity and sexual reproduction in eight Candida genomes. Nature 459, 657–662 (2009).
	53	Nadsonia fulvescens var. elongata		DSM 6958	Dipodascaceae (incertae sedis); Nadsonia	JGI	Riley R, et al. Comparative genomics of biotechnologically important yeasts. Proc. Natl. Acad. Sci. U.S.A. 113, 9882–9887 (2016).
	54	Nakaseomyces bacillisporus	Kluyveromyces bacillisporus	CBS 7720	Saccharomycetaceae; Nakaseomyces	Genolevures	Gabaldon T, et al. Comparative genomics of emerging pathogens in the Candida glabrata clade. BMC Genomics. 2013;14:623.
	55	Candida bracarensis		CBS 10154	Saccharomycetaceae; Nakaseomyces	Genolevures	Gabaldon T, et al. Comparative genomics of emerging pathogens in the Candida glabrata clade. BMC Genomics. 2013;14:623.
	56	Candida castellii		CBS 4332	Saccharomycetaceae; Nakaseomyces	Genolevures	Gabaldon T, et al. Comparative genomics of emerging pathogens in the Candida glabrata clade. BMC Genomics. 2013;14:623.
	57	Nakaseomyces delphensis	Kluyveromyces delphensis	CBS 2170	Saccharomycetaceae; Nakaseomyces	Genolevures	Gabaldon T, et al. Comparative genomics of emerging pathogens in the Candida glabrata clade. BMC Genomics. 2013;14:623.
	58	Candida nivariensis		CBS 9983	Saccharomycetaceae; Nakaseomyces	Genolevures	Gabaldon T, et al. Comparative genomics of emerging pathogens in the Candida glabrata clade. BMC Genomics. 2013;14:623.
	59	Naumovozyma castellii		CBS 4309	Saccharomycetaceae; Naumovozyma	Genolevures	Gordon JL, et al. Evolutionary erosion of yeast sex chromosomes by mating-type switching accidents. Proc. Natl. Acad. Sci. U.S.A. 108, 20024–20029 (2011).
	60	Naumovozyma dairenensis		CBS 421	Saccharomycetaceae; Naumovozyma	NCBI	Gordon JL, et al. Evolutionary erosion of yeast sex chromosomes by mating-type switching accidents. Proc. Natl. Acad. Sci. U.S.A. 108, 20024–20029 (2011).
	61	Ogataea parapolymorpha	Candida parapolymorpha	DL-1	Pichiaceae; Ogataea	NCBI	unpublished, Genbank Accession IDs: CM002300.1-CM002306.1
	62	Pachysolen tannophilus		NRRL Y-2460	Pichiaceae; Pachysolen	JGI	Riley R, et al. Comparative genomics of biotechnologically important yeasts. Proc. Natl. Acad. Sci. U.S.A. 113, 9882–9887 (2016).
	63	Pichia kudriavzevii		M12	Pichiaceae; Pichia	NCBI	Chan GF, et al. Genome sequence of Pichia kudriavzevii M12, a potential producer of bioethanol and phytase. Eukaryotic Cell 11, 1300–1301 (2012).
	64	Pichia membranifaciens		CBS 107	Pichiaceae; Pichia	JGI	Riley R, et al. Comparative genomics of biotechnologically important yeasts. Proc. Natl. Acad. Sci. U.S.A. 113, 9882–9887 (2016).
	65	Saccharomyces arboricola		CBS 10644	Saccharomycetaceae; Saccharomyces	NCBI	Liti G, et al. High quality de novo sequencing and assembly of the Saccharomyces arboricolus genome. BMC Genomics 14, 69 (2013).
	66	Saccharomyces cerevisiae		S288C	Saccharomycetaceae; Saccharomyces	SGD	Goffeau A, et al. Life with 6000 genes. Science 274, 546, 563–567 (1996).
	67	Saccharomyces eubayanus		CBS 12357	Saccharomycetaceae; Saccharomyces	NCBI	Baker E, et al. The Genome Sequence of Saccharomyces eubayanus and the Domestication of Lager-Brewing Yeasts. Mol Biol Evol 32, 2818–2831 (2015).
	68	Saccharomyces kudriavzevii		IFO 1802	Saccharomycetaceae; Saccharomyces	SSS	Scannell DR, et al. The Awesome Power of Yeast Evolutionary Genetics: New Genome Sequences and Strain Resources for the Saccharomyces sensu stricto Genus. G3 (Bethesda) 1, 11–25 (2011).
	69	Saccharomyces mikatae		IFO 1815	Saccharomycetaceae; Saccharomyces	SSS	Scannell DR, et al. The Awesome Power of Yeast Evolutionary Genetics: New Genome Sequences and Strain Resources for the Saccharomyces sensu stricto Genus. G3 (Bethesda) 1, 11–25 (2011).
	70	Saccharomyces paradoxus		CBS 432	Saccharomycetaceae; Saccharomyces	SSS	Liti G, et al. Population genomics of domestic and wild yeasts. Nature. 2009 Mar 19;458(7236):337–41.
	71	Saccharomyces uvarum		CBS 7001	Saccharomycetaceae; Saccharomyces	SSS	Scannell DR, et al. The Awesome Power of Yeast Evolutionary Genetics: New Genome Sequences and Strain Resources for the Saccharomyces sensu stricto Genus. G3 (Bethesda) 1, 11–25 (2011).
	72	Saprochaete clavata		CNRMA 12.647	Dipodascaceae; Saprochaete	NCBI	Vaux S, et al. Multicenter outbreak of infections by Saprochaete clavata, an unrecognized opportunistic fungal pathogen. MBio. 2014;5(6).
	73	Scheffersomyces stipitis	Pichia stipitis	CBS 6054	Debaryomycetaceae; Scheffersomyces	JGI	Jeffries TW, et al. Genome sequence of the lignocellulose-bioconverting and xylose-fermenting yeast Pichia stipitis. Nat. Biotechnol. 25, 319–326 (2007).
	74	Spathaspora arborariae		UFMG-HM19.1A	Debaryomycetaceae; Spathaspora	NCBI	Lobo FP, et al. Draft Genome Sequence of the D-Xylose-Fermenting Yeast Spathaspora arborariae UFMG-HM19.1AT. Genome Announc. 2014;2(1).
	75	Spathaspora passalidarum		NRRL Y-27907	Debaryomycetaceae; Spathaspora	JGI	Wohlbach DJ, et al. Comparative genomics of xylose-fermenting fungi for enhanced biofuel production. Proc. Natl. Acad. Sci. U.S.A. 108, 13212–13217 (2011).
	76	Starmerella bombicola		NBRC 10243	Dipodascaceae (incertae sedis); Starmerella	NCBI	Matsuzawa T, et al. Draft Genome Sequence of the Yeast Starmerella bombicola NBRC10243, a Producer of Sophorolipids, Glycolipid Biosurfactants. Genome Announc 3, (2015).
	77	Tetrapisispora blattae		CBS 6284	Saccharomycetaceae; Tetrapisispora	Genolevures	Gordon JL, et al. Evolutionary erosion of yeast sex chromosomes by mating-type switching accidents. Proc. Natl. Acad. Sci. U.S.A. 108, 20024–20029 (2011).
	78	Tetrapisispora phaffii		CBS 4417	Saccharomycetaceae; Tetrapisispora	NCBI	Gordon JL, et al. Evolutionary erosion of yeast sex chromosomes by mating-type switching accidents. Proc. Natl. Acad. Sci. U.S.A. 108, 20024–20029 (2011).
	79	Tortispora caseinolytica	Candida caseinolytica	NRRL Y-17796	Trigonopsidaceae; Tortispora	JGI	Riley R, et al. Comparative genomics of biotechnologically important yeasts. Proc. Natl. Acad. Sci. U.S.A. 113, 9882–9887 (2016).
	80	Torulaspora delbrueckii		CBS 1146	Saccharomycetaceae; Torulaspora	JGI	Gordon JL, et al. Evolutionary erosion of yeast sex chromosomes by mating-type switching accidents. Proc. Natl. Acad. Sci. U.S.A. 108, 20024–20029 (2011).
	81	Vanderwaltozyma polyspora		DSM 70294	Saccharomycetaceae; Vanderwaltozyma	NCBI	Scannell DR, et al. Independent sorting-out of thousands of duplicated gene pairs in two yeast species descended from a whole-genome duplication. Proc. Natl. Acad. Sci. U.S.A. 104, 8397–8402 (2007).
	82	Wickerhamomyces anomalus		NRRL Y-366-8	Phaffomycetaceae; Wickerhamomyces	JGI	Riley R, et al. Comparative genomics of biotechnologically important yeasts. Proc. Natl. Acad. Sci. U.S.A. 113, 9882–9887 (2016).
	83	Wickerhamomyces ciferrii		NRRL Y-1031	Phaffomycetaceae; Wickerhamomyces	NCBI	Schneider J, et al. Draft genome sequence of Wickerhamomyces ciferrii NRRL Y-1031 F-60-10. Eukaryotic Cell. 2012 Dec;11(12):1582–3.
	84	Yarrowia lipolytica	Candida lipolytica	CLIB122	Dipodascaceae; Yarrowia	Genolevures	Dujon B, et al. Genome evolution in yeasts. Nature 430, 35–44 (2004).
	85	Zygosaccharomyces bailii		CBS 680	Saccharomycetaceae; Zygosaccharomyces	Genolevures	Galeote V, et al. Genome Sequence of the Food Spoilage Yeast Zygosaccharomyces bailii CLIB 213T. Genome Announc. 2013;1(4).
	86	Zygosaccharomyces rouxii		CBS 732	Saccharomycetaceae; Zygosaccharomyces	Genolevures	Génolevures Consortium, et al. Comparative genomics of protoploid Saccharomycetaceae. Genome Res. 19, 1696–1709 (2009).
Pezizomycotina	87	‘Geotrichum candidum'		3C	Dipodascaceae; Geotrichum	NCBI	Polev DE, et al. Draft Genome Sequence of Geotrichum candidum Strain 3C. Genome Announc 2, (2014).
	88	Arthrobotrys oligospora		ATCC 24927	Orbiliaceae; Orbilia	JGI	Yang J, et al. Genomic and proteomic analyses of the fungus Arthrobotrys oligospora provide insights into nematode-trap formation. PLoS Pathog, (2011)
	89	Aspergillus nidulans		FGSC A4	Aspergillaceae; Aspergillus	JGI	Arnaud MB, et al. The Aspergillus Genome Database (AspGD): recent developments in comprehensive multispecies curation, comparative genomics and community resources. Nucleic Acids Res, (2012); Galagan JE et al. Sequencing of Aspergillus nidulans and comparative analysis with A. fumigatus and A. oryzae. Nature, (2005).
	90	Botrytis cinerea		B05.10	Sclerotiniaceae; Botrytis	JGI	Amselem J, et al. Genomic analysis of the necrotrophic fungal pathogens Sclerotinia sclerotiorum and Botrytis cinerea. PLoS Genet, (2011)
	91	Fusarium graminearum		NRRL 31084	Nectriaceae; Fusarium	JGI	Cuomo CA, et al. The Fusarium graminearum genome reveals a link between localized polymorphism and pathogen specialization. Science, (2007)
	92	Neurospora crassa		OR74A	Sordariaceae; Neurospora	JGI	Galagan JE, et al. The genome sequence of the filamentous fungus Neurospora crassa. Nature, (2003)
	93	Sclerotinia sclerotiorum		ATCC 18683	Sclerotiniaceae; Sclerotinia	JGI	Amselem J, et al. Genomic analysis of the necrotrophic fungal pathogens Sclerotinia sclerotiorum and Botrytis cinerea. PLoS Genet, (2011)
	94	Stagonospora nodorum		SN15	Phaeosphaeriaceae; Parastagonospora	JGI	Hane JK, et al. Dothideomycete plant interactions illuminated by genome sequencing and EST analysis of the wheat pathogen Stagonospora nodorum. Plant Cell, (2007)
	95	Xylona heveae		TC161	Xylonomycetaceae; Xylona	JGI	Gazis R, et al. The genome of Xylona heveae provides a window into fungal endophytism. Fungal Biol, (2016)
Taphrinomycotina	96	Schizosaccharomyces pombe		972h	Schizosaccharomycetaceae; Schizosaccharomyces	JGI	Wood V, et al. The genome sequence of Schizosaccharomyces pombe. Science, (2002)
Note, Genolevures (http://www.genolevures.org/download.html# OR http://gryc.inra.fr/); JGI (http://genome.jgi-psf.org/programs/fungi/index.jsf); SSS (http://www.saccharomycessensustricto.org/cgi-bin/s3.cgi); SGD (http://www.yeastgenome.org/). For genome refernce, please see the review (Hittinger et al. 2015).
