# Supplementary material for: Reconstructing the Backbone of the Saccharomycotina Yeast Phylogeny Using Genome-Scale Data
Source: G3 (Bethesda). 2016 Sep 26;6(12):3927–39. doi: 10.1534/g3.116.034744 (PMC5144963; doi:10.1534/g3.116.034744)
Supplement: Supplemental Material [file supp_g3.116.034744_TableS2.xlsx]

## Sheet: Table S2
Table S2. Summary of assessment of 96 genome assemblies
Group	Species	Phylo	Complete	Duplicated	Fragmented	Missing
Saccharomycotina	Saccharomyces mikatae	1172	155	90	14	7
	Saccharomyces cerevisiae	1174	148	93	17	6
	Suhomyces tanzawaensis	1153	174	83	23	5
	Debaryomyces hansenii	1182	179	49	24	4
	Scheffersomyces stipitis	1172	155	83	23	5
	Saccharomyces eubayanus	1159	148	101	22	8
	Saccharomyces kudriavzevii	1161	148	99	21	9
	Spathaspora passalidarum	1183	154	70	23	8
	Naumovozyma castellii	1167	150	89	27	5
	Hyphopichia burtonii	1169	203	33	28	5
	Candida dubliniensis	1179	179	46	27	7
	Tetrapisispora phaffii	1159	173	72	29	5
	Torulaspora delbrueckii	1178	152	74	27	7
	Zygosaccharomyces rouxii	1181	162	61	31	3
	Lachancea kluyveri	1158	174	70	31	5
	Lachancea thermotolerans	1179	155	68	29	7
	Saccharomyces arboricola	1160	156	85	23	14
	Saccharomyces uvarum	1159	146	96	29	8
	Yarrowia lipolytica	1153	170	78	27	10
	Naumovozyma dairenensis	1170	170	60	28	10
	Spathaspora arborariae	1176	194	29	32	7
	Wickerhamomyces ciferrii	1168	200	30	32	8
	Candida parapsilosis	1166	160	70	30	12
	Zygosaccharomyces bailii	1159	162	74	37	6
	Cyberlindnera fabianii	1116	182	94	38	8
	Wickerhamomyces anomalus	1150	195	47	40	6
	Candida orthopsilosis	1164	164	63	30	17
	Babjeviella inositovora	1148	162	80	38	10
	Kazachstania naganishii	1148	146	96	41	7
	Meyerozyma caribbica	1151	162	76	41	8
	Kazachstania africana	1157	163	68	33	17
	Candida glabrata	1147	162	78	43	8
	Candida tenuis	1159	166	61	42	10
	Lachancea lanzarotensis	1142	171	73	46	6
	Candida bracarensis	1141	168	77	42	10
	Candida nivariensis	1130	174	80	45	9
	Saccharomyces paradoxus	1143	149	92	22	32
	Kluyveromyces lactis	1156	165	62	43	12
	Cyberlindnera jadinii	1116	168	98	47	9
	Candida tropicalis	1148	189	44	44	13
	Lodderomyces elongisporus	1147	173	61	37	20
	Blastobotrys adeninivorans	1119	178	82	47	12
	Nakaseomyces delphensis	1127	172	79	48	12
	Candida maltosa	1153	170	54	48	13
	Candida auris	1122	172	82	48	14
	Kluyveromyces dobzhanskii	1139	171	65	49	14
	Eremothecium gossypii	1153	154	67	46	18
	Tetrapisispora blattae	1137	184	53	41	23
	Ashbya aceri	1150	161	62	44	21
	Candida boidinii	1112	212	49	43	22
	Nadsonia fulvescens	1077	169	127	44	21
	Pachysolen tannophilus	1103	215	55	56	9
	Kluyveromyces marxianus	1136	169	67	53	13
	Metschnikowia bicuspidata	1124	182	64	49	19
	Clavispora lusitaniae	1131	170	68	59	10
	Candida arabinofermentans	1121	195	51	40	31
	Eremothecium coryli	1127	179	61	42	29
	Nakaseomyces bacillisporus	1103	191	71	58	15
	Vanderwaltozyma polyspora	1103	164	95	55	21
	Meyerozyma guilliermondii	1130	158	72	60	18
	Kuraishia capsulata	1112	172	74	62	18
	Eremothecium cymbalariae	1128	175	54	55	26
	Saprochaete clavata	1084	205	65	60	24
	Geotrichum candidum CLIB918	961	150	238	47	42
	Kluyveromyces aestuarii	1109	179	60	66	24
	Komagataella pastoris	1110	160	74	62	32
	Ascoidea rubescens	1062	195	85	61	35
	Lachancea waltii	1117	160	65	75	21
	Candida castellii	1092	180	70	66	30
	Brettanomyces anomalus	1076	183	76	65	38
	Pichia membranifaciens	1083	182	70	63	40
	Ogataea parapolymorpha	1106	155	73	67	37
	Hansenula polymorpha	1093	164	75	72	34
	Kluyveromyces wickerhamii	1086	185	55	92	20
	Metschnikowia fructicola	832	102	378	110	16
	Hanseniaspora vineae	1075	180	54	71	58
	Brettanomyces bruxellensis	1049	189	64	84	52
	Tortispora caseinolytica	1041	168	59	121	49
	Lipomyces starkeyi	1006	191	62	139	40
	Pichia kudriavzevii	936	180	93	142	87
	Candida albicans	1190	9	0	38	201
	Starmerella bombicola	969	161	49	158	101
	Candida apicola	962	155	60	138	123
	Candida sojae	922	183	40	59	234
	Hanseniaspora uvarum	786	141	43	173	295
	Hanseniaspora valbyensis	746	149	42	183	318
Pezizomycotina	Neurospora crassa	1172	187	57	20	2
	Aspergillus nidulans	1140	182	91	20	5
	Fusarium graminearum	1150	179	81	25	3
	Xylona heveae	1143	200	58	32	5
	Geotrichum candidum 3C'	1090	200	107	32	9
	Sclerotinia sclerotiorum	1121	191	79	38	9
	Arthrobotrys oligospora	1125	183	76	44	10
	Stagonospora nodorum	1111	185	87	50	5
	Botrytis cinerea	1029	193	75	90	51
Taphrinomycotina	Schizosaccharomyces pombe	964	185	59	138	92
