# Supplementary material for: Reconstructing the Backbone of the Saccharomycotina Yeast Phylogeny Using Genome-Scale Data
Source: G3 (Bethesda). 2016 Sep 26;6(12):3927–39. doi: 10.1534/g3.116.034744 (PMC5144963; doi:10.1534/g3.116.034744)
Supplement: Supplemental Material [file supp_g3.116.034744_TableS3.xlsx]

## Sheet: Table S3
Table S3. Summary of 1,233-gene, 96-taxon data matrix
Gene ID	# of sequences	Alignment length (bp)
BUSCOfEOG7008JB	92	1320
BUSCOfEOG7008JM	92	1083
BUSCOfEOG7008JT	68	840
BUSCOfEOG7008K9	95	1290
BUSCOfEOG7034RG	87	2187
BUSCOfEOG7034SB	81	2040
BUSCOfEOG7034SQ	66	864
BUSCOfEOG7034T8	93	867
BUSCOfEOG7034T9	89	972
BUSCOfEOG7034TC	63	1281
BUSCOfEOG7034TX	90	540
BUSCOfEOG706108	91	5232
BUSCOfEOG70610P	88	1284
BUSCOfEOG706113	93	1398
BUSCOfEOG706124	94	1179
BUSCOfEOG708W9G	90	1620
BUSCOfEOG708W9T	93	843
BUSCOfEOG70CRGF	92	1650
BUSCOfEOG70CRGK	95	1947
BUSCOfEOG70CRJQ	67	594
BUSCOfEOG70GMQJ	88	1056
BUSCOfEOG70GMQZ	92	1629
BUSCOfEOG70KGZ3	95	2505
BUSCOfEOG70KH0F	92	1194
BUSCOfEOG70KH0H	87	1008
BUSCOfEOG70KH18	90	996
BUSCOfEOG70KH1C	81	603
BUSCOfEOG70PC60	92	2265
BUSCOfEOG70PC63	94	2727
BUSCOfEOG70PC6J	83	1596
BUSCOfEOG70PC6K	89	1833
BUSCOfEOG70PC6X	91	1116
BUSCOfEOG70PC7F	90	1044
BUSCOfEOG70PC83	93	1482
BUSCOfEOG70PC9D	94	576
BUSCOfEOG70S7FC	91	1449
BUSCOfEOG70S7FW	84	867
BUSCOfEOG70W3NS	90	3369
BUSCOfEOG70W3P6	90	1758
BUSCOfEOG70W3R5	92	843
BUSCOfEOG70W3S0	87	516
BUSCOfEOG70ZZWP	94	2979
BUSCOfEOG70ZZWZ	79	1332
BUSCOfEOG70ZZXC	91	1476
BUSCOfEOG712V4J	89	8700
BUSCOfEOG712V5N	84	894
BUSCOfEOG712V6Z	93	654
BUSCOfEOG715QCC	86	4440
BUSCOfEOG715QCD	94	3726
BUSCOfEOG715QCH	89	2712
BUSCOfEOG715QCR	88	2817
BUSCOfEOG715QCZ	90	1116
BUSCOfEOG715QDR	93	861
BUSCOfEOG715QF5	83	627
BUSCOfEOG715QG8	94	693
BUSCOfEOG718KPK	95	1281
BUSCOfEOG71CFVN	94	1533
BUSCOfEOG71CFWG	69	963
BUSCOfEOG71CFWK	67	1392
BUSCOfEOG71CFZD	92	777
BUSCOfEOG71GB3B	82	909
BUSCOfEOG71GB4M	90	834
BUSCOfEOG71GB4R	79	1941
BUSCOfEOG71GB67	72	708
BUSCOfEOG71GB6W	66	687
BUSCOfEOG71K6BB	90	3120
BUSCOfEOG71K6BJ	89	1911
BUSCOfEOG71K6C8	93	1206
BUSCOfEOG71K6CX	93	1371
BUSCOfEOG71K6D7	92	1245
BUSCOfEOG71K6FB	83	585
BUSCOfEOG71K6FR	93	573
BUSCOfEOG71P2KM	94	1902
BUSCOfEOG71P2KZ	92	1638
BUSCOfEOG71P2N2	95	1074
BUSCOfEOG71P2N4	94	654
BUSCOfEOG71RXT9	94	1647
BUSCOfEOG71RXTM	88	1257
BUSCOfEOG71RXW4	75	1110
BUSCOfEOG71VT21	88	2739
BUSCOfEOG71VT26	87	894
BUSCOfEOG71VT28	77	1575
BUSCOfEOG71VT2Q	74	1527
BUSCOfEOG71VT48	93	1059
BUSCOfEOG71VT4B	83	1224
BUSCOfEOG71ZPB0	93	1176
BUSCOfEOG71ZPBN	87	798
BUSCOfEOG71ZPC8	91	978
BUSCOfEOG722JJ1	87	2337
BUSCOfEOG722JJW	87	1380
BUSCOfEOG725DV9	79	717
BUSCOfEOG725DVD	69	1323
BUSCOfEOG72890P	94	3714
BUSCOfEOG72890R	79	1224
BUSCOfEOG72891J	80	1335
BUSCOfEOG72892M	90	1353
BUSCOfEOG728949	90	603
BUSCOfEOG72C57M	92	4845
BUSCOfEOG72C57N	92	2802
BUSCOfEOG72C58R	92	1308
BUSCOfEOG72C5BH	94	717
BUSCOfEOG72C5BN	92	582
BUSCOfEOG72G1GK	93	1824
BUSCOfEOG72G1JR	93	1215
BUSCOfEOG72JWTK	74	513
BUSCOfEOG72NS06	86	1428
BUSCOfEOG72NS19	87	804
BUSCOfEOG72NS1Q	88	873
BUSCOfEOG72RN6D	56	906
BUSCOfEOG72RN6K	88	2466
BUSCOfEOG72RN9W	93	612
BUSCOfEOG72VHFB	88	3663
BUSCOfEOG72VHFD	87	1863
BUSCOfEOG72VHFN	89	2028
BUSCOfEOG72VHGT	91	870
BUSCOfEOG72ZCPJ	84	2106
BUSCOfEOG72ZCPN	88	2010
BUSCOfEOG72ZCQ7	93	1122
BUSCOfEOG72ZCQF	83	1803
BUSCOfEOG7327X3	78	2343
BUSCOfEOG7327X6	90	2436
BUSCOfEOG73545B	92	1869
BUSCOfEOG73545F	95	1956
BUSCOfEOG735483	95	567
BUSCOfEOG7380D3	91	2646
BUSCOfEOG7380DT	91	1506
BUSCOfEOG7380FJ	49	573
BUSCOfEOG7380FP	96	999
BUSCOfEOG7380GZ	94	672
BUSCOfEOG7380HP	76	603
BUSCOfEOG73BVMX	88	3495
BUSCOfEOG73BVNC	93	1800
BUSCOfEOG73BVNX	84	1731
BUSCOfEOG73BVP8	88	1218
BUSCOfEOG73BVPK	73	915
BUSCOfEOG73BVPW	95	1125
BUSCOfEOG73BVQ8	96	771
BUSCOfEOG73FQW6	77	1563
BUSCOfEOG73FQZ2	88	798
BUSCOfEOG73JM40	85	2229
BUSCOfEOG73JM46	85	1710
BUSCOfEOG73JM5N	93	999
BUSCOfEOG73JM5R	88	939
BUSCOfEOG73JM5T	88	681
BUSCOfEOG73JM5X	88	768
BUSCOfEOG73JM66	86	960
BUSCOfEOG73JM6G	51	543
BUSCOfEOG73NGCS	89	1284
BUSCOfEOG73NGD9	57	867
BUSCOfEOG73NGDW	93	759
BUSCOfEOG73NGF6	91	1023
BUSCOfEOG73RBMM	73	1071
BUSCOfEOG73RBMT	91	1866
BUSCOfEOG73RBNP	81	750
BUSCOfEOG73RBPD	92	504
BUSCOfEOG73RBQ5	84	669
BUSCOfEOG73V6VV	84	1587
BUSCOfEOG73V6VZ	65	1209
BUSCOfEOG73V6W0	94	1248
BUSCOfEOG73V6WQ	91	879
BUSCOfEOG73V6XZ	89	501
BUSCOfEOG73Z333	81	2217
BUSCOfEOG73Z33M	94	900
BUSCOfEOG73Z34V	89	801
BUSCOfEOG73Z34Z	91	861
BUSCOfEOG73Z358	86	645
BUSCOfEOG741Z9G	76	1572
BUSCOfEOG741Z9S	83	2007
BUSCOfEOG741ZBG	84	1410
BUSCOfEOG741ZC1	84	1014
BUSCOfEOG741ZD8	94	693
BUSCOfEOG741ZDG	85	552
BUSCOfEOG744TJK	84	972
BUSCOfEOG744TK7	93	1308
BUSCOfEOG744TM6	74	759
BUSCOfEOG744TMD	81	756
BUSCOfEOG747PS9	82	3660
BUSCOfEOG747PSK	85	1341
BUSCOfEOG747PSQ	85	1935
BUSCOfEOG747PT4	94	1401
BUSCOfEOG747PV3	77	720
BUSCOfEOG747PVB	59	726
BUSCOfEOG74BK18	92	5022
BUSCOfEOG74BK1D	96	3567
BUSCOfEOG74BK23	58	2166
BUSCOfEOG74BK2S	91	1035
BUSCOfEOG74BK39	93	768
BUSCOfEOG74FF8R	94	1758
BUSCOfEOG74FF9N	87	1008
BUSCOfEOG74FFB1	90	621
BUSCOfEOG74FFC7	86	894
BUSCOfEOG74J9H3	88	4512
BUSCOfEOG74J9H5	84	6462
BUSCOfEOG74J9HK	69	2043
BUSCOfEOG74J9HW	78	924
BUSCOfEOG74J9JF	90	1257
BUSCOfEOG74N5RB	87	1200
BUSCOfEOG74N5S1	83	843
BUSCOfEOG74N5S4	91	1296
BUSCOfEOG74N5S8	92	966
BUSCOfEOG74N5S9	89	1290
BUSCOfEOG74N5SD	75	903
BUSCOfEOG74N5SR	93	1254
BUSCOfEOG74N5V2	94	546
BUSCOfEOG74R203	94	2604
BUSCOfEOG74R20H	91	1512
BUSCOfEOG74R219	92	1065
BUSCOfEOG74R21C	56	1287
BUSCOfEOG74R21M	83	1758
BUSCOfEOG74R21N	92	1083
BUSCOfEOG74TX6Z	95	3420
BUSCOfEOG74TX76	85	2286
BUSCOfEOG74TX7R	58	1704
BUSCOfEOG74XSH4	85	1119
BUSCOfEOG74XSH8	89	1332
BUSCOfEOG74XSHP	90	870
BUSCOfEOG751NQG	96	1377
BUSCOfEOG751NQP	89	1563
BUSCOfEOG751NRJ	73	1200
BUSCOfEOG751NSD	91	1623
BUSCOfEOG751NSQ	51	594
BUSCOfEOG754HXV	80	2532
BUSCOfEOG754J1G	85	597
BUSCOfEOG754J1M	93	633
BUSCOfEOG757D5M	94	3291
BUSCOfEOG757D5Q	91	1392
BUSCOfEOG757D5X	70	1632
BUSCOfEOG757D6F	88	2469
BUSCOfEOG757D71	94	930
BUSCOfEOG75B8DM	86	3213
BUSCOfEOG75B8GB	87	1920
BUSCOfEOG75B8HW	84	537
BUSCOfEOG75F4PS	85	1116
BUSCOfEOG75J0WD	92	2457
BUSCOfEOG75J0WF	87	2382
BUSCOfEOG75J0WK	77	1317
BUSCOfEOG75J0WR	80	1770
BUSCOfEOG75J0XC	93	1227
BUSCOfEOG75MW6G	88	849
BUSCOfEOG75MW6R	95	852
BUSCOfEOG75MW6X	65	702
BUSCOfEOG75MW7H	88	612
BUSCOfEOG75MW7P	94	1038
BUSCOfEOG75MW7X	94	618
BUSCOfEOG75MW8C	83	555
BUSCOfEOG75QRC9	84	5412
BUSCOfEOG75QRCP	94	2115
BUSCOfEOG75TMNG	91	2025
BUSCOfEOG75TMNR	85	1227
BUSCOfEOG75TMNV	86	1359
BUSCOfEOG75TMPT	89	1005
BUSCOfEOG75XGVN	91	1557
BUSCOfEOG75XGVQ	92	2241
BUSCOfEOG75XGWC	63	1284
BUSCOfEOG75XGWD	93	1014
BUSCOfEOG75XGZ9	82	603
BUSCOfEOG761C34	88	2358
BUSCOfEOG761C50	83	1293
BUSCOfEOG7647B5	90	1932
BUSCOfEOG7647BG	93	1350
BUSCOfEOG7647C5	93	744
BUSCOfEOG7647D5	77	1185
BUSCOfEOG7647F3	76	504
BUSCOfEOG7673K1	89	3963
BUSCOfEOG7673K5	89	2589
BUSCOfEOG7673KF	93	2517
BUSCOfEOG7673KQ	92	1503
BUSCOfEOG7673NV	95	576
BUSCOfEOG769ZXC	84	600
BUSCOfEOG76DV1T	91	2775
BUSCOfEOG76DV2B	80	1488
BUSCOfEOG76DV31	66	4434
BUSCOfEOG76HQBV	69	1122
BUSCOfEOG76HQDG	91	501
BUSCOfEOG76MKJ7	87	1572
BUSCOfEOG76MKJK	89	1125
BUSCOfEOG76MKK1	95	1101
BUSCOfEOG76MKMM	95	657
BUSCOfEOG76QFST	90	1242
BUSCOfEOG76QFTN	92	816
BUSCOfEOG76QFVQ	70	831
BUSCOfEOG76TB15	71	1158
BUSCOfEOG76TB2T	94	603
BUSCOfEOG76TB3F	88	711
BUSCOfEOG76X682	81	858
BUSCOfEOG76X68V	95	861
BUSCOfEOG76X699	94	1035
BUSCOfEOG76X69V	82	606
BUSCOfEOG76X6BV	89	780
BUSCOfEOG7712J5	95	1053
BUSCOfEOG7712J9	95	945
BUSCOfEOG773XQR	90	2286
BUSCOfEOG773XSW	87	969
BUSCOfEOG773XSZ	91	657
BUSCOfEOG773XTK	92	561
BUSCOfEOG776SZ7	89	3246
BUSCOfEOG776SZQ	58	1278
BUSCOfEOG776T0T	89	849
BUSCOfEOG779P6J	81	1842
BUSCOfEOG779P7W	91	1017
BUSCOfEOG779P7X	91	648
BUSCOfEOG77DJF5	80	2049
BUSCOfEOG77DJF6	92	2637
BUSCOfEOG77DJGG	84	1107
BUSCOfEOG77DJGM	91	969
BUSCOfEOG77DJGT	76	1113
BUSCOfEOG77DJH3	88	582
BUSCOfEOG77DJHR	92	792
BUSCOfEOG77DJHZ	85	1233
BUSCOfEOG77DJJM	50	594
BUSCOfEOG77HDQG	92	936
BUSCOfEOG77HDQH	83	1002
BUSCOfEOG77HDQJ	88	1338
BUSCOfEOG77HDS9	91	636
BUSCOfEOG77M8XG	94	1728
BUSCOfEOG77M8ZR	94	726
BUSCOfEOG77M90N	87	870
BUSCOfEOG77Q55C	92	762
BUSCOfEOG77Q569	81	876
BUSCOfEOG77Q571	69	705
BUSCOfEOG77Q57P	94	777
BUSCOfEOG77T1GJ	96	681
BUSCOfEOG77T1H5	91	1071
BUSCOfEOG77WWMQ	90	3975
BUSCOfEOG77WWMR	95	720
BUSCOfEOG77WWN5	78	1491
BUSCOfEOG77WWN8	93	2643
BUSCOfEOG77WWNF	92	2007
BUSCOfEOG77WWNJ	73	1338
BUSCOfEOG77WWPJ	93	966
BUSCOfEOG77WWPP	83	615
BUSCOfEOG77WWR0	92	540
BUSCOfEOG77WWR5	91	543
BUSCOfEOG780RVR	93	2859
BUSCOfEOG780RWX	96	1134
BUSCOfEOG780RXX	92	714
BUSCOfEOG780RZC	89	702
BUSCOfEOG783N3N	88	3213
BUSCOfEOG783N3Q	87	984
BUSCOfEOG783N3S	60	1707
BUSCOfEOG783N3Z	84	1497
BUSCOfEOG783N4B	67	1146
BUSCOfEOG783N4K	94	1518
BUSCOfEOG783N5G	94	891
BUSCOfEOG783N5X	92	768
BUSCOfEOG783N61	93	867
BUSCOfEOG783N68	87	765
BUSCOfEOG783N6S	79	510
BUSCOfEOG786HC2	90	1266
BUSCOfEOG786HCM	95	1392
BUSCOfEOG786HCW	87	1416
BUSCOfEOG789CM7	89	1191
BUSCOfEOG789CMF	94	1767
BUSCOfEOG789CPC	88	663
BUSCOfEOG78D7TX	87	1713
BUSCOfEOG78D7VT	91	1365
BUSCOfEOG78H45S	90	735
BUSCOfEOG78M09B	89	2925
BUSCOfEOG78M09C	87	1833
BUSCOfEOG78M09D	92	2895
BUSCOfEOG78M09Q	83	1902
BUSCOfEOG78M0B3	78	1260
BUSCOfEOG78PVJ7	91	3072
BUSCOfEOG78PVMF	95	738
BUSCOfEOG78SQSK	90	1482
BUSCOfEOG78SQSW	94	1245
BUSCOfEOG78SQSZ	63	1428
BUSCOfEOG78SQTC	87	1527
BUSCOfEOG78SQVJ	68	852
BUSCOfEOG78SQWR	82	828
BUSCOfEOG78WM14	90	2910
BUSCOfEOG78WM1Q	96	1386
BUSCOfEOG78WM1V	88	1644
BUSCOfEOG78WM31	94	777
BUSCOfEOG78WM3D	90	951
BUSCOfEOG78WM3S	93	612
BUSCOfEOG790G80	92	5538
BUSCOfEOG790G83	91	2901
BUSCOfEOG790GCB	77	846
BUSCOfEOG793BHK	85	1560
BUSCOfEOG793BHN	90	1323
BUSCOfEOG793BHT	91	1182
BUSCOfEOG793BK3	88	756
BUSCOfEOG793BMH	96	702
BUSCOfEOG7966R0	83	2046
BUSCOfEOG7966R8	91	1623
BUSCOfEOG7966RM	83	3108
BUSCOfEOG7966SK	92	1230
BUSCOfEOG7966T3	90	1218
BUSCOfEOG7966TJ	73	714
BUSCOfEOG799302	92	2820
BUSCOfEOG79930D	56	1500
BUSCOfEOG79930X	76	1710
BUSCOfEOG799312	91	1158
BUSCOfEOG79931N	91	825
BUSCOfEOG79932M	94	612
BUSCOfEOG79CZ6V	77	3012
BUSCOfEOG79CZ70	91	2214
BUSCOfEOG79CZ7K	87	1836
BUSCOfEOG79CZ8V	93	906
BUSCOfEOG79GTFQ	90	2526
BUSCOfEOG79GTGF	92	1593
BUSCOfEOG79GTGW	81	1917
BUSCOfEOG79GTJ1	96	1050
BUSCOfEOG79KPPM	89	3333
BUSCOfEOG79KPPR	89	2715
BUSCOfEOG79KPPX	91	1062
BUSCOfEOG79KPR7	94	1005
BUSCOfEOG79KPS5	89	627
BUSCOfEOG79PJXX	92	1734
BUSCOfEOG79PJXZ	73	3693
BUSCOfEOG79PJZ1	89	1236
BUSCOfEOG79PK0S	96	780
BUSCOfEOG79SF5D	85	3210
BUSCOfEOG79SF7X	90	561
BUSCOfEOG79W9DR	91	1089
BUSCOfEOG79W9F2	92	1347
BUSCOfEOG79W9FD	91	1581
BUSCOfEOG79W9FW	92	1062
BUSCOfEOG79W9GP	94	741
BUSCOfEOG79W9HQ	89	519
BUSCOfEOG7B05NN	84	2277
BUSCOfEOG7B05NR	92	2727
BUSCOfEOG7B05NZ	72	1296
BUSCOfEOG7B05P0	91	2001
BUSCOfEOG7B05P8	80	1227
BUSCOfEOG7B05QC	89	1008
BUSCOfEOG7B05QM	96	1170
BUSCOfEOG7B05RP	74	747
BUSCOfEOG7B31W6	86	4338
BUSCOfEOG7B31WW	88	1701
BUSCOfEOG7B5X4M	81	1812
BUSCOfEOG7B5X51	84	1230
BUSCOfEOG7B5X6H	88	1047
BUSCOfEOG7B5X74	91	705
BUSCOfEOG7B8SC7	72	2049
BUSCOfEOG7B8SCW	93	930
BUSCOfEOG7B8SF4	85	780
BUSCOfEOG7B8SFN	72	1251
BUSCOfEOG7BCNM6	91	2511
BUSCOfEOG7BCNMN	91	1248
BUSCOfEOG7BCNPR	78	717
BUSCOfEOG7BGHV7	94	2220
BUSCOfEOG7BGHVG	89	1947
BUSCOfEOG7BGHVT	93	1470
BUSCOfEOG7BGHW7	94	1473
BUSCOfEOG7BGHWP	90	1023
BUSCOfEOG7BGHWR	90	942
BUSCOfEOG7BKD38	91	2133
BUSCOfEOG7BP8B9	85	1587
BUSCOfEOG7BP8C2	93	1119
BUSCOfEOG7BP8F0	93	792
BUSCOfEOG7BS4JW	89	1857
BUSCOfEOG7BS4KJ	72	1227
BUSCOfEOG7BS4M9	88	756
BUSCOfEOG7BW0T0	90	3525
BUSCOfEOG7BW0T1	86	2520
BUSCOfEOG7BW0V6	91	1413
BUSCOfEOG7BW0VK	95	897
BUSCOfEOG7BZW2X	84	1071
BUSCOfEOG7C2R8R	95	2061
BUSCOfEOG7C2RBK	81	675
BUSCOfEOG7C2RBS	83	1329
BUSCOfEOG7C5MHX	88	1443
BUSCOfEOG7C8GSW	94	906
BUSCOfEOG7C8GT4	71	603
BUSCOfEOG7C8GV0	57	798
BUSCOfEOG7C8GWB	88	1074
BUSCOfEOG7CCC0D	92	3357
BUSCOfEOG7CCC0Z	88	2661
BUSCOfEOG7CCC10	88	1536
BUSCOfEOG7CCC18	85	1911
BUSCOfEOG7CCC29	93	870
BUSCOfEOG7CCC3Q	92	789
BUSCOfEOG7CG77Z	93	1812
BUSCOfEOG7CG78C	90	1170
BUSCOfEOG7CK3G4	82	4452
BUSCOfEOG7CK3GC	89	1710
BUSCOfEOG7CK3H3	78	1161
BUSCOfEOG7CK3JD	89	669
BUSCOfEOG7CK3KJ	88	504
BUSCOfEOG7CNZQ6	92	2931
BUSCOfEOG7CNZQV	87	1173
BUSCOfEOG7CRTZ8	83	1632
BUSCOfEOG7CRTZN	86	1815
BUSCOfEOG7CRTZV	94	1755
BUSCOfEOG7CRV06	58	1233
BUSCOfEOG7CRV0F	92	1074
BUSCOfEOG7CVQ6R	83	1188
BUSCOfEOG7CVQ76	92	792
BUSCOfEOG7CVQ7F	77	1473
BUSCOfEOG7CVQ7K	91	909
BUSCOfEOG7CZKF1	88	2757
BUSCOfEOG7CZKGD	93	1863
BUSCOfEOG7CZKHC	87	831
BUSCOfEOG7D2FNZ	93	3714
BUSCOfEOG7D2FR2	51	831
BUSCOfEOG7D2FRW	83	1125
BUSCOfEOG7D59XT	73	900
BUSCOfEOG7D59ZK	94	1293
BUSCOfEOG7D5B0C	83	816
BUSCOfEOG7D864S	88	3504
BUSCOfEOG7D865Z	94	1095
BUSCOfEOG7D867D	61	942
BUSCOfEOG7DC2CX	85	2676
BUSCOfEOG7DC2DB	84	1113
BUSCOfEOG7DC2DF	89	1536
BUSCOfEOG7DC2FH	76	954
BUSCOfEOG7DC2FJ	73	795
BUSCOfEOG7DC2G1	88	1014
BUSCOfEOG7DFXNZ	95	1506
BUSCOfEOG7DFXP0	94	1014
BUSCOfEOG7DFXQ2	94	933
BUSCOfEOG7DFXRB	75	615
BUSCOfEOG7DJSVM	92	2553
BUSCOfEOG7DJSVT	87	2223
BUSCOfEOG7DJSW7	90	1503
BUSCOfEOG7DJSWM	96	1206
BUSCOfEOG7DJSXH	84	897
BUSCOfEOG7DJSXQ	92	888
BUSCOfEOG7DJSZ0	90	588
BUSCOfEOG7DNP5M	95	894
BUSCOfEOG7DRJBS	72	2214
BUSCOfEOG7DRJDW	82	1323
BUSCOfEOG7DRJF3	51	540
BUSCOfEOG7DVDK9	85	3225
BUSCOfEOG7DVDN4	94	1368
BUSCOfEOG7DVDQ1	91	600
BUSCOfEOG7DZ8V4	81	1515
BUSCOfEOG7DZ8VC	86	1626
BUSCOfEOG7F2524	63	3009
BUSCOfEOG7F2527	90	4989
BUSCOfEOG7F2528	89	1548
BUSCOfEOG7F252J	90	1734
BUSCOfEOG7F253S	83	849
BUSCOfEOG7F2542	66	852
BUSCOfEOG7F2546	77	1404
BUSCOfEOG7F51BJ	89	1083
BUSCOfEOG7F51C4	54	783
BUSCOfEOG7F51DN	84	522
BUSCOfEOG7F7WJ5	63	3318
BUSCOfEOG7F7WJV	93	1404
BUSCOfEOG7F7WKM	77	897
BUSCOfEOG7F7WKS	84	1098
BUSCOfEOG7F7WMJ	81	846
BUSCOfEOG7FBRS5	91	1680
BUSCOfEOG7FBRS6	72	2292
BUSCOfEOG7FBRTR	84	915
BUSCOfEOG7FBRWF	92	552
BUSCOfEOG7FFN2S	92	1875
BUSCOfEOG7FJH7X	89	2685
BUSCOfEOG7FJH7Z	92	2568
BUSCOfEOG7FJH8G	93	1713
BUSCOfEOG7FJH8N	84	1797
BUSCOfEOG7FJH92	91	1269
BUSCOfEOG7FJH9X	91	918
BUSCOfEOG7FJHC6	83	720
BUSCOfEOG7FJHC7	90	693
BUSCOfEOG7FNCGS	95	3183
BUSCOfEOG7FNCGZ	77	1866
BUSCOfEOG7FNCHF	86	1518
BUSCOfEOG7FNCHR	67	1266
BUSCOfEOG7FNCK0	88	930
BUSCOfEOG7FNCKC	93	1203
BUSCOfEOG7FR7QW	85	1932
BUSCOfEOG7FR7R3	96	2784
BUSCOfEOG7FR7RC	84	1854
BUSCOfEOG7FR7S6	64	645
BUSCOfEOG7FR7S9	78	993
BUSCOfEOG7FR7TW	89	501
BUSCOfEOG7FV3ZX	95	2124
BUSCOfEOG7FV406	94	1674
BUSCOfEOG7FV40Z	86	1380
BUSCOfEOG7FV415	93	753
BUSCOfEOG7FZ06K	95	2703
BUSCOfEOG7FZ07M	94	1344
BUSCOfEOG7FZ099	90	1086
BUSCOfEOG7FZ09D	86	567
BUSCOfEOG7G1VFR	91	1653
BUSCOfEOG7G1VFT	78	3180
BUSCOfEOG7G1VFV	95	1815
BUSCOfEOG7G1VG0	75	2358
BUSCOfEOG7G1VH2	86	1266
BUSCOfEOG7G1VHK	91	1107
BUSCOfEOG7G4QPG	95	2163
BUSCOfEOG7G4QPR	90	1653
BUSCOfEOG7G4QQG	93	1281
BUSCOfEOG7G4QR4	84	1413
BUSCOfEOG7G4QRH	93	726
BUSCOfEOG7G4QSH	91	1029
BUSCOfEOG7G7KXF	89	2634
BUSCOfEOG7G7KXG	92	2442
BUSCOfEOG7G7KXQ	85	738
BUSCOfEOG7G7KZ1	94	3360
BUSCOfEOG7G7KZ2	79	1323
BUSCOfEOG7G7M0Q	90	1539
BUSCOfEOG7G7M1K	92	588
BUSCOfEOG7G7M2F	86	771
BUSCOfEOG7GBG58	85	2583
BUSCOfEOG7GBG5H	83	951
BUSCOfEOG7GBG70	83	1002
BUSCOfEOG7GBG71	95	1317
BUSCOfEOG7GBG86	85	522
BUSCOfEOG7GFBDZ	89	1761
BUSCOfEOG7GFBFJ	84	756
BUSCOfEOG7GJ6NN	88	1743
BUSCOfEOG7GJ6P5	93	1320
BUSCOfEOG7GJ6PG	83	1443
BUSCOfEOG7GJ6PQ	78	657
BUSCOfEOG7GJ6QS	61	759
BUSCOfEOG7GN2W1	88	2859
BUSCOfEOG7GN2WM	92	1554
BUSCOfEOG7GQZ3Z	86	3705
BUSCOfEOG7GQZ45	87	3477
BUSCOfEOG7GQZ4F	93	1905
BUSCOfEOG7GQZ5S	89	954
BUSCOfEOG7GTTCP	89	1158
BUSCOfEOG7GTTCX	95	1440
BUSCOfEOG7GTTD4	82	1377
BUSCOfEOG7GTTD5	94	888
BUSCOfEOG7GTTDX	87	648
BUSCOfEOG7GTTG0	89	603
BUSCOfEOG7GXPKT	91	4131
BUSCOfEOG7GXPKV	91	3411
BUSCOfEOG7GXPKZ	69	3066
BUSCOfEOG7GXPM5	92	2367
BUSCOfEOG7GXPMZ	90	1269
BUSCOfEOG7GXPN0	80	1212
BUSCOfEOG7GXPNJ	93	1107
BUSCOfEOG7GXPP8	91	1089
BUSCOfEOG7GXPPN	94	912
BUSCOfEOG7GXPPZ	69	744
BUSCOfEOG7H1JV1	93	2247
BUSCOfEOG7H1JX5	89	861
BUSCOfEOG7H1JXQ	88	723
BUSCOfEOG7H4F2V	95	2757
BUSCOfEOG7H4F3M	92	1638
BUSCOfEOG7H4F3P	94	1347
BUSCOfEOG7H4F3W	79	1353
BUSCOfEOG7H79BK	93	1452
BUSCOfEOG7H79BV	96	1587
BUSCOfEOG7H79F8	87	612
BUSCOfEOG7HB5JW	49	1812
BUSCOfEOG7HB5JX	82	1089
BUSCOfEOG7HB5K7	94	1365
BUSCOfEOG7HB5K9	88	1278
BUSCOfEOG7HB5M4	89	1029
BUSCOfEOG7HB5P3	93	705
BUSCOfEOG7HF1X1	80	831
BUSCOfEOG7HHX1P	94	1491
BUSCOfEOG7HHX2C	94	1857
BUSCOfEOG7HHX3R	76	1230
BUSCOfEOG7HHX51	90	540
BUSCOfEOG7HMS8K	92	2337
BUSCOfEOG7HMS8M	92	2766
BUSCOfEOG7HMS90	91	1971
BUSCOfEOG7HMSB6	86	882
BUSCOfEOG7HMSC2	92	693
BUSCOfEOG7HQNJB	86	2574
BUSCOfEOG7HQNKD	86	1008
BUSCOfEOG7HQNM6	62	1287
BUSCOfEOG7HTHR9	92	2682
BUSCOfEOG7HTHRJ	80	2331
BUSCOfEOG7HTHSD	92	1143
BUSCOfEOG7HTHSN	89	1077
BUSCOfEOG7HTHTK	94	1284
BUSCOfEOG7HTHVM	89	501
BUSCOfEOG7HXD0B	93	1263
BUSCOfEOG7HXD2Z	96	555
BUSCOfEOG7HXD33	90	1080
BUSCOfEOG7J187V	92	1365
BUSCOfEOG7J1896	75	1017
BUSCOfEOG7J1899	91	1329
BUSCOfEOG7J44G9	92	1995
BUSCOfEOG7J44H4	93	1506
BUSCOfEOG7J44H6	88	1026
BUSCOfEOG7J44HQ	90	738
BUSCOfEOG7J44J3	64	708
BUSCOfEOG7J44JS	91	921
BUSCOfEOG7J44KB	90	684
BUSCOfEOG7J70QG	93	1569
BUSCOfEOG7J70QK	92	1581
BUSCOfEOG7J70QP	89	1197
BUSCOfEOG7J70QW	78	924
BUSCOfEOG7J70SV	95	633
BUSCOfEOG7J9VZZ	92	804
BUSCOfEOG7J9W0C	92	1854
BUSCOfEOG7J9W0X	95	834
BUSCOfEOG7J9W16	90	1071
BUSCOfEOG7J9W1K	64	1335
BUSCOfEOG7J9W1T	88	687
BUSCOfEOG7J9W22	87	516
BUSCOfEOG7JDR61	91	2358
BUSCOfEOG7JDR6J	94	789
BUSCOfEOG7JDR8D	75	1164
BUSCOfEOG7JDR96	91	669
BUSCOfEOG7JHMDP	88	2976
BUSCOfEOG7JHMDW	88	2172
BUSCOfEOG7JHMH0	93	1431
BUSCOfEOG7JHMH4	88	828
BUSCOfEOG7JMGNQ	91	14562
BUSCOfEOG7JMGRX	93	951
BUSCOfEOG7JQBX8	91	1515
BUSCOfEOG7JQBXD	77	1977
BUSCOfEOG7JQBXJ	93	1131
BUSCOfEOG7JQC04	88	579
BUSCOfEOG7JQC05	73	876
BUSCOfEOG7JT74P	92	2097
BUSCOfEOG7JT755	93	1617
BUSCOfEOG7JT75V	89	1023
BUSCOfEOG7JX3CZ	93	1353
BUSCOfEOG7JX3DQ	94	1533
BUSCOfEOG7JX3GH	85	1050
BUSCOfEOG7K0ZMR	56	1236
BUSCOfEOG7K0ZNC	93	1350
BUSCOfEOG7K0ZQ3	90	1137
BUSCOfEOG7K0ZQ9	92	678
BUSCOfEOG7K0ZQF	94	534
BUSCOfEOG7K3TW0	87	975
BUSCOfEOG7K3TW2	75	1338
BUSCOfEOG7K3TX9	93	1197
BUSCOfEOG7K3V05	86	543
BUSCOfEOG7K6Q3H	80	717
BUSCOfEOG7K6Q40	85	1587
BUSCOfEOG7K6Q48	90	1467
BUSCOfEOG7K6Q51	95	912
BUSCOfEOG7K6Q66	93	912
BUSCOfEOG7K9KC2	87	1323
BUSCOfEOG7K9KD0	85	801
BUSCOfEOG7K9KD3	80	1089
BUSCOfEOG7K9KDQ	72	1641
BUSCOfEOG7K9KFM	94	525
BUSCOfEOG7KDFK4	89	3729
BUSCOfEOG7KDFKX	91	1410
BUSCOfEOG7KDFMZ	90	1338
BUSCOfEOG7KDFPN	93	609
BUSCOfEOG7KH9T3	90	2118
BUSCOfEOG7KH9TB	89	3027
BUSCOfEOG7KH9TM	91	1620
BUSCOfEOG7KH9V5	92	1029
BUSCOfEOG7KH9VN	84	765
BUSCOfEOG7KH9Z0	77	639
BUSCOfEOG7KM623	93	5157
BUSCOfEOG7KM62S	92	1308
BUSCOfEOG7KM64K	87	624
BUSCOfEOG7KM654	94	720
BUSCOfEOG7KQ28X	92	4284
BUSCOfEOG7KQ29H	89	1860
BUSCOfEOG7KQ2B7	95	1278
BUSCOfEOG7KQ2B9	92	1161
BUSCOfEOG7KQ2BG	89	1830
BUSCOfEOG7KQ2CS	92	510
BUSCOfEOG7KQ2D5	95	510
BUSCOfEOG7KSXHR	95	6510
BUSCOfEOG7KSXJ9	95	2943
BUSCOfEOG7KSXJQ	94	1200
BUSCOfEOG7KSXK1	91	1758
BUSCOfEOG7KSXMF	87	540
BUSCOfEOG7KSXMV	72	1773
BUSCOfEOG7KWSS4	87	2856
BUSCOfEOG7KWSS5	89	1995
BUSCOfEOG7KWSTD	48	810
BUSCOfEOG7KWSTM	85	966
BUSCOfEOG7KWSTW	89	756
BUSCOfEOG7M0P18	92	3129
BUSCOfEOG7M0P2N	88	858
BUSCOfEOG7M0P3P	90	510
BUSCOfEOG7M0P4G	93	645
BUSCOfEOG7M3J7M	91	2832
BUSCOfEOG7M3J7N	91	3135
BUSCOfEOG7M3J7T	92	2820
BUSCOfEOG7M3J9X	91	615
BUSCOfEOG7M3JBJ	86	504
BUSCOfEOG7M3JBN	72	1233
BUSCOfEOG7M6DHG	90	1581
BUSCOfEOG7M6DJ5	84	828
BUSCOfEOG7M6DJC	76	1500
BUSCOfEOG7M6DKZ	89	585
BUSCOfEOG7M98QZ	92	1701
BUSCOfEOG7M98RW	84	1281
BUSCOfEOG7M98SZ	81	666
BUSCOfEOG7MD4ZH	90	1275
BUSCOfEOG7MD4ZK	94	2205
BUSCOfEOG7MD51P	94	579
BUSCOfEOG7MD52F	81	627
BUSCOfEOG7MD52N	87	618
BUSCOfEOG7MH16T	95	819
BUSCOfEOG7MH18Q	76	768
BUSCOfEOG7MKWFF	88	2886
BUSCOfEOG7MKWFS	85	1596
BUSCOfEOG7MKWG1	84	1188
BUSCOfEOG7MKWG6	86	1581
BUSCOfEOG7MKWGD	89	1194
BUSCOfEOG7MKWHH	56	1158
BUSCOfEOG7MPRQ0	88	942
BUSCOfEOG7MPRQ9	89	957
BUSCOfEOG7MPRR4	92	675
BUSCOfEOG7MPRRD	83	840
BUSCOfEOG7MPRRK	92	744
BUSCOfEOG7MPRRX	91	549
BUSCOfEOG7MSMX7	77	2991
BUSCOfEOG7MSMX8	93	2826
BUSCOfEOG7MSMZ2	95	2316
BUSCOfEOG7MSMZM	91	1017
BUSCOfEOG7MSN0V	92	906
BUSCOfEOG7MWH55	91	2385
BUSCOfEOG7MWH56	91	3225
BUSCOfEOG7MWH5T	86	1770
BUSCOfEOG7MWH5Z	95	1995
BUSCOfEOG7MWH6S	91	1023
BUSCOfEOG7MWH87	81	1140
BUSCOfEOG7N0CDH	94	1452
BUSCOfEOG7N0CDV	92	1629
BUSCOfEOG7N0CF5	93	888
BUSCOfEOG7N0CGM	82	555
BUSCOfEOG7N0CHQ	65	1098
BUSCOfEOG7N37N0	91	2145
BUSCOfEOG7N37PR	85	1863
BUSCOfEOG7N63VZ	85	825
BUSCOfEOG7N63W7	87	1839
BUSCOfEOG7N63WB	94	2247
BUSCOfEOG7N63WV	90	1944
BUSCOfEOG7N63XC	75	1296
BUSCOfEOG7N9059	83	1344
BUSCOfEOG7N905X	77	732
BUSCOfEOG7N906G	89	849
BUSCOfEOG7NCVBW	57	1689
BUSCOfEOG7NCVCS	90	1725
BUSCOfEOG7NCVD1	93	1941
BUSCOfEOG7NGQKW	83	2772
BUSCOfEOG7NGQMX	95	1515
BUSCOfEOG7NGQPJ	84	525
BUSCOfEOG7NKKTQ	88	2169
BUSCOfEOG7NPG2G	85	5088
BUSCOfEOG7NPG2M	88	2334
BUSCOfEOG7NPG2Q	88	1383
BUSCOfEOG7NPG2S	68	3282
BUSCOfEOG7NPG3J	93	1467
BUSCOfEOG7NPG3K	85	1023
BUSCOfEOG7NPG3Q	94	1158
BUSCOfEOG7NSB9K	90	7374
BUSCOfEOG7NSB9S	91	4575
BUSCOfEOG7NSBB4	94	2088
BUSCOfEOG7NSBBG	88	1200
BUSCOfEOG7NSBC8	88	1083
BUSCOfEOG7NSBD8	83	1278
BUSCOfEOG7NW6JC	84	3150
BUSCOfEOG7NW6JF	90	2322
BUSCOfEOG7NW6JP	92	1617
BUSCOfEOG7NW6JR	84	2106
BUSCOfEOG7NW6JS	89	2316
BUSCOfEOG7NW6K5	87	1056
BUSCOfEOG7NW6K7	89	1086
BUSCOfEOG7NW6NW	94	690
BUSCOfEOG7P02SB	87	2805
BUSCOfEOG7P02T6	88	1116
BUSCOfEOG7P02TJ	94	2286
BUSCOfEOG7P02TS	91	966
BUSCOfEOG7P02VP	92	624
BUSCOfEOG7P2Z1R	88	978
BUSCOfEOG7P2Z21	89	1422
BUSCOfEOG7P2Z26	91	1380
BUSCOfEOG7P2Z2M	91	1203
BUSCOfEOG7P2Z2N	87	1203
BUSCOfEOG7P2Z35	91	1029
BUSCOfEOG7P2Z3B	94	720
BUSCOfEOG7P5T91	53	1140
BUSCOfEOG7P5T9P	93	1152
BUSCOfEOG7P5TBB	79	1128
BUSCOfEOG7P5TBG	91	783
BUSCOfEOG7P8PJ3	91	1095
BUSCOfEOG7PCJR4	89	10305
BUSCOfEOG7PCJR9	82	2136
BUSCOfEOG7PCJRS	87	1041
BUSCOfEOG7PCJRV	78	828
BUSCOfEOG7PCJS1	91	1107
BUSCOfEOG7PCJSB	83	3096
BUSCOfEOG7PCJTH	92	753
BUSCOfEOG7PGF01	91	1776
BUSCOfEOG7PK96V	95	6756
BUSCOfEOG7PK977	93	2163
BUSCOfEOG7PK97G	91	1281
BUSCOfEOG7PK99N	78	672
BUSCOfEOG7PK9B1	93	687
BUSCOfEOG7PK9BN	94	543
BUSCOfEOG7PP5JH	84	633
BUSCOfEOG7PS1Q6	92	1401
BUSCOfEOG7PS1QF	91	1182
BUSCOfEOG7PS1RB	73	894
BUSCOfEOG7PS1RV	96	924
BUSCOfEOG7PS1S5	94	759
BUSCOfEOG7PVWXQ	93	3408
BUSCOfEOG7PVWXS	92	2637
BUSCOfEOG7PVWZJ	93	1431
BUSCOfEOG7PVX0C	85	1092
BUSCOfEOG7PVX16	93	831
BUSCOfEOG7PVX27	88	1356
BUSCOfEOG7PZS5P	73	3438
BUSCOfEOG7PZS5Q	93	3240
BUSCOfEOG7PZS60	88	1623
BUSCOfEOG7PZS7F	94	918
BUSCOfEOG7PZS7V	89	1080
BUSCOfEOG7Q2NFT	78	2958
BUSCOfEOG7Q2NHQ	89	798
BUSCOfEOG7Q5HPM	91	1440
BUSCOfEOG7Q5HQM	53	690
BUSCOfEOG7Q8CWQ	91	2799
BUSCOfEOG7Q8CWT	92	1683
BUSCOfEOG7Q8CWW	91	1809
BUSCOfEOG7Q8CX4	91	1638
BUSCOfEOG7Q8CXK	94	1098
BUSCOfEOG7Q8CZ1	89	1227
BUSCOfEOG7Q8CZ6	92	1101
BUSCOfEOG7Q8CZB	88	579
BUSCOfEOG7Q8D07	92	552
BUSCOfEOG7QC84G	73	2328
BUSCOfEOG7QC854	83	885
BUSCOfEOG7QC85Z	94	951
BUSCOfEOG7QC871	94	1221
BUSCOfEOG7QC880	88	702
BUSCOfEOG7QG4CT	91	1986
BUSCOfEOG7QG4G3	54	684
BUSCOfEOG7QK0MM	92	2061
BUSCOfEOG7QK0P7	84	936
BUSCOfEOG7QK0PZ	93	705
BUSCOfEOG7QK0R2	81	546
BUSCOfEOG7QNVVM	93	1803
BUSCOfEOG7QNVW5	86	1494
BUSCOfEOG7QNVWW	96	1272
BUSCOfEOG7QNVX7	91	1050
BUSCOfEOG7QNVXD	82	702
BUSCOfEOG7QNVZZ	61	753
BUSCOfEOG7QRR35	83	3237
BUSCOfEOG7QRR3J	56	1662
BUSCOfEOG7QRR44	77	1296
BUSCOfEOG7QVMBN	49	1236
BUSCOfEOG7QVMC1	78	1098
BUSCOfEOG7QVMCR	60	939
BUSCOfEOG7QVMD6	95	702
BUSCOfEOG7QZGMD	89	1194
BUSCOfEOG7QZGNM	92	915
BUSCOfEOG7R2BV4	91	975
BUSCOfEOG7R2BVR	60	585
BUSCOfEOG7R5729	93	1290
BUSCOfEOG7R83BB	95	1008
BUSCOfEOG7R83CB	91	765
BUSCOfEOG7R83CW	94	771
BUSCOfEOG7RBZHR	86	1404
BUSCOfEOG7RBZJB	78	1662
BUSCOfEOG7RBZJM	85	1179
BUSCOfEOG7RBZK3	90	1224
BUSCOfEOG7RBZKC	70	1152
BUSCOfEOG7RBZKK	94	795
BUSCOfEOG7RBZMH	93	1011
BUSCOfEOG7RBZN0	91	1935
BUSCOfEOG7RFTRP	80	558
BUSCOfEOG7RFTT2	91	1611
BUSCOfEOG7RFTTM	62	846
BUSCOfEOG7RFTVM	78	525
BUSCOfEOG7RFTVR	79	804
BUSCOfEOG7RJQ0M	87	1890
BUSCOfEOG7RJQ17	84	1035
BUSCOfEOG7RJQ25	88	1083
BUSCOfEOG7RJQ36	92	687
BUSCOfEOG7RNK7W	52	1413
BUSCOfEOG7RNK98	90	1137
BUSCOfEOG7RNKBD	82	729
BUSCOfEOG7RRFGJ	71	1797
BUSCOfEOG7RRFJ7	92	1062
BUSCOfEOG7RV9QF	79	2967
BUSCOfEOG7RV9QQ	88	1485
BUSCOfEOG7RV9S0	91	927
BUSCOfEOG7RV9S3	87	1002
BUSCOfEOG7RV9TT	90	825
BUSCOfEOG7RZ5ZF	93	1269
BUSCOfEOG7RZ624	90	738
BUSCOfEOG7S2265	91	2769
BUSCOfEOG7S4XJ3	86	609
BUSCOfEOG7S7SQS	84	624
BUSCOfEOG7S7SR3	89	837
BUSCOfEOG7S7SRV	83	660
BUSCOfEOG7SBNX9	79	1665
BUSCOfEOG7SBNXT	49	1020
BUSCOfEOG7SBP03	92	1260
BUSCOfEOG7SBP0G	84	636
BUSCOfEOG7SFJ58	91	2829
BUSCOfEOG7SFJ59	85	2376
BUSCOfEOG7SFJ5H	95	756
BUSCOfEOG7SFJ6P	70	1017
BUSCOfEOG7SFJ8S	86	885
BUSCOfEOG7SJDDG	86	1617
BUSCOfEOG7SJDFS	88	1149
BUSCOfEOG7SJDGJ	78	504
BUSCOfEOG7SJDGM	92	564
BUSCOfEOG7SJDGT	92	582
BUSCOfEOG7SN8MQ	81	4785
BUSCOfEOG7SN8MR	92	3246
BUSCOfEOG7SN8MT	92	2706
BUSCOfEOG7SN8N7	89	1800
BUSCOfEOG7SN8NV	79	1146
BUSCOfEOG7SN8NW	77	687
BUSCOfEOG7SN8P3	93	837
BUSCOfEOG7SN8PR	86	1104
BUSCOfEOG7SR4WC	96	1140
BUSCOfEOG7SV148	78	1281
BUSCOfEOG7SV14K	93	1797
BUSCOfEOG7SV14M	94	2118
BUSCOfEOG7SV15G	93	888
BUSCOfEOG7SV15N	93	1176
BUSCOfEOG7SV166	95	1188
BUSCOfEOG7SXWBR	51	1575
BUSCOfEOG7SXWFH	85	1020
BUSCOfEOG7T1RKH	85	3867
BUSCOfEOG7T1RKK	89	1062
BUSCOfEOG7T1RKM	90	3003
BUSCOfEOG7T1RKQ	83	2205
BUSCOfEOG7T1RN4	90	1680
BUSCOfEOG7T4MTQ	90	2469
BUSCOfEOG7T4MTT	83	2010
BUSCOfEOG7T4MVB	81	1485
BUSCOfEOG7T4MWD	96	888
BUSCOfEOG7T7H3X	91	852
BUSCOfEOG7TF7JJ	77	1986
BUSCOfEOG7TF7K9	92	1485
BUSCOfEOG7TF7MB	80	1209
BUSCOfEOG7TJ3S6	91	2280
BUSCOfEOG7TJ3SF	75	1668
BUSCOfEOG7TJ3SJ	90	1665
BUSCOfEOG7TJ3T5	90	1095
BUSCOfEOG7TJ3T6	96	1347
BUSCOfEOG7TJ3TD	92	1167
BUSCOfEOG7TJ3TH	92	630
BUSCOfEOG7TJ3TQ	54	879
BUSCOfEOG7TJ3TZ	92	762
BUSCOfEOG7TJ3V6	95	774
BUSCOfEOG7TJ3VQ	95	588
BUSCOfEOG7TN012	93	5994
BUSCOfEOG7TN01H	91	1938
BUSCOfEOG7TN03Q	82	852
BUSCOfEOG7TN04K	89	1569
BUSCOfEOG7TQV8N	92	1335
BUSCOfEOG7TQV9T	80	1194
BUSCOfEOG7TQVB0	83	1014
BUSCOfEOG7TTQH0	74	1203
BUSCOfEOG7TTQH2	88	3153
BUSCOfEOG7TTQJ2	95	1323
BUSCOfEOG7TTQJT	84	849
BUSCOfEOG7TTQKB	94	723
BUSCOfEOG7TTQKC	91	684
BUSCOfEOG7TTQKW	79	819
BUSCOfEOG7TXKRP	89	1437
BUSCOfEOG7TXKRS	53	1230
BUSCOfEOG7TXKSN	88	1752
BUSCOfEOG7TXKT9	90	1749
BUSCOfEOG7V1G00	95	2742
BUSCOfEOG7V1G0D	93	1518
BUSCOfEOG7V1G10	90	1023
BUSCOfEOG7V1G1D	88	843
BUSCOfEOG7V1G2H	81	693
BUSCOfEOG7V1G2Z	87	1140
BUSCOfEOG7V4B6Q	93	4935
BUSCOfEOG7V4B6X	84	1614
BUSCOfEOG7V4B7X	92	870
BUSCOfEOG7V4B9M	91	759
BUSCOfEOG7V76FR	76	1251
BUSCOfEOG7V76FS	89	1401
BUSCOfEOG7V76G0	86	3465
BUSCOfEOG7V76G6	93	1758
BUSCOfEOG7V76GC	69	1320
BUSCOfEOG7VB2QK	86	1095
BUSCOfEOG7VB2QQ	86	1071
BUSCOfEOG7VB2QZ	86	1032
BUSCOfEOG7VB2RC	91	1077
BUSCOfEOG7VB2RJ	53	960
BUSCOfEOG7VB2SH	93	780
BUSCOfEOG7VDXXJ	90	3873
BUSCOfEOG7VDZ15	93	843
BUSCOfEOG7VHT6B	93	1419
BUSCOfEOG7VHT6S	93	1080
BUSCOfEOG7VHT6T	86	1290
BUSCOfEOG7VMPGM	90	717
BUSCOfEOG7VMPGR	86	519
BUSCOfEOG7VMPGS	89	1005
BUSCOfEOG7VQJNP	86	1581
BUSCOfEOG7VQJP2	86	1125
BUSCOfEOG7VQJQ2	86	834
BUSCOfEOG7VQJQC	81	2031
BUSCOfEOG7VTDWK	85	3105
BUSCOfEOG7VTDX5	94	786
BUSCOfEOG7VTDXX	89	1005
BUSCOfEOG7VTDZ9	65	1359
BUSCOfEOG7VX94P	82	1920
BUSCOfEOG7VX95T	96	1215
BUSCOfEOG7VX96G	94	546
BUSCOfEOG7VX96V	86	723
BUSCOfEOG7VX96Z	94	684
BUSCOfEOG7W15C7	94	3117
BUSCOfEOG7W15CT	84	2376
BUSCOfEOG7W15CW	95	1446
BUSCOfEOG7W15FB	90	651
BUSCOfEOG7W15FV	95	858
BUSCOfEOG7W41M1	92	3492
BUSCOfEOG7W41M9	90	2286
BUSCOfEOG7W41MC	89	2121
BUSCOfEOG7W41N8	59	1920
BUSCOfEOG7W41NN	90	666
BUSCOfEOG7W41P8	76	711
BUSCOfEOG7W41PG	92	729
BUSCOfEOG7W41QC	95	543
BUSCOfEOG7W6WV5	75	1881
BUSCOfEOG7W6WVP	89	1362
BUSCOfEOG7W6WX6	57	504
BUSCOfEOG7W6WZX	90	762
BUSCOfEOG7W9S31	88	2841
BUSCOfEOG7W9S33	95	1905
BUSCOfEOG7W9S43	87	1221
BUSCOfEOG7W9S45	94	1224
BUSCOfEOG7W9S4R	86	1455
BUSCOfEOG7W9S51	91	696
BUSCOfEOG7WDN9S	91	4653
BUSCOfEOG7WDN9T	91	2898
BUSCOfEOG7WDN9V	95	3642
BUSCOfEOG7WDNBS	78	1230
BUSCOfEOG7WDNC2	94	1053
BUSCOfEOG7WDNC5	91	1344
BUSCOfEOG7WDNCV	91	1239
BUSCOfEOG7WDNDF	91	621
BUSCOfEOG7WDNF3	91	681
BUSCOfEOG7WHHK1	84	1725
BUSCOfEOG7WHHK2	91	2508
BUSCOfEOG7WHHKZ	84	1212
BUSCOfEOG7WMCVV	92	879
BUSCOfEOG7WMCW5	96	1272
BUSCOfEOG7WQ81K	86	3684
BUSCOfEOG7WQ83F	88	822
BUSCOfEOG7WQ83P	90	882
BUSCOfEOG7WQ83Z	91	954
BUSCOfEOG7WQ84C	79	1074
BUSCOfEOG7WQ84Z	80	1929
BUSCOfEOG7WQ856	63	552
BUSCOfEOG7WT49D	88	2139
BUSCOfEOG7WT4C2	90	573
BUSCOfEOG7WT4CC	84	534
BUSCOfEOG7WT4CT	82	681
BUSCOfEOG7WX0HQ	87	2838
BUSCOfEOG7WX0JP	76	1101
BUSCOfEOG7WX0KP	93	1038
BUSCOfEOG7X0VRZ	86	1647
BUSCOfEOG7X0VT2	63	939
BUSCOfEOG7X0VV3	94	627
BUSCOfEOG7X3R0Z	92	2562
BUSCOfEOG7X3R27	91	3495
BUSCOfEOG7X3R31	94	753
BUSCOfEOG7X3R34	89	666
BUSCOfEOG7X6M8Z	90	807
BUSCOfEOG7X6M97	91	1170
BUSCOfEOG7X6M9G	95	885
BUSCOfEOG7X6MB3	86	942
BUSCOfEOG7X9GGC	94	2586
BUSCOfEOG7X9GJ0	86	759
BUSCOfEOG7X9GK1	88	561
BUSCOfEOG7X9GKD	92	543
BUSCOfEOG7XDBQH	90	1137
BUSCOfEOG7XDBQN	90	1170
BUSCOfEOG7XDBRM	95	1047
BUSCOfEOG7XDBRV	94	1020
BUSCOfEOG7XDBSF	88	1041
BUSCOfEOG7XDBSV	91	648
BUSCOfEOG7XH6ZF	93	1944
BUSCOfEOG7XH6ZR	91	1542
BUSCOfEOG7XH705	82	819
BUSCOfEOG7XH70W	66	1416
BUSCOfEOG7XH72F	78	576
BUSCOfEOG7XM36Z	89	1254
BUSCOfEOG7XM380	93	1254
BUSCOfEOG7XM38H	91	1146
BUSCOfEOG7XM38T	89	519
BUSCOfEOG7XPZGS	90	1008
BUSCOfEOG7XPZJ6	95	642
BUSCOfEOG7XSTP7	82	1956
BUSCOfEOG7XSTPB	90	1119
BUSCOfEOG7XSTQ5	91	1011
BUSCOfEOG7XSTQC	94	1101
BUSCOfEOG7XSTQT	90	972
BUSCOfEOG7XSTR7	72	837
BUSCOfEOG7XSTRS	87	705
BUSCOfEOG7XSTS0	91	651
BUSCOfEOG7XSTS6	94	723
BUSCOfEOG7XWPWW	88	4341
BUSCOfEOG7XWPZ7	84	1446
BUSCOfEOG7XWQ0B	93	585
BUSCOfEOG7Z0K4N	88	4134
BUSCOfEOG7Z0K4S	93	3108
BUSCOfEOG7Z0K5V	90	1257
BUSCOfEOG7Z0K74	90	708
BUSCOfEOG7Z0K75	93	1008
BUSCOfEOG7Z0K7M	94	795
BUSCOfEOG7Z3FDD	73	1626
BUSCOfEOG7Z3FDQ	86	903
BUSCOfEOG7Z3FFT	89	870
BUSCOfEOG7Z3FG9	92	852
BUSCOfEOG7Z69MN	83	4542
BUSCOfEOG7Z69S1	89	1473
BUSCOfEOG7Z95VF	90	4479
BUSCOfEOG7Z95VT	80	996
BUSCOfEOG7Z95VX	96	1626
BUSCOfEOG7Z95WZ	92	1017
BUSCOfEOG7Z95X9	85	996
BUSCOfEOG7Z95XB	75	540
BUSCOfEOG7Z95XD	93	1263
BUSCOfEOG7Z95XS	91	603
BUSCOfEOG7ZD23R	48	2277
BUSCOfEOG7ZD23T	90	2754
BUSCOfEOG7ZD249	82	1404
BUSCOfEOG7ZD251	89	804
BUSCOfEOG7ZD25S	94	1056
BUSCOfEOG7ZGXC2	89	1596
BUSCOfEOG7ZGXCD	93	1557
BUSCOfEOG7ZGXCR	85	1266
BUSCOfEOG7ZGXCT	82	1188
BUSCOfEOG7ZGXCZ	89	1083
BUSCOfEOG7ZKSKQ	78	1515
BUSCOfEOG7ZKSMC	93	1224
BUSCOfEOG7ZKSP0	94	933
BUSCOfEOG7ZKSPV	88	507
BUSCOfEOG7ZPNVK	88	1440
BUSCOfEOG7ZPNWZ	83	720
BUSCOfEOG7ZPNX0	96	591
BUSCOfEOG7ZSJ2V	74	1506
BUSCOfEOG7ZWDB2	91	1335
BUSCOfEOG7ZWDC7	80	915
BUSCOfEOG7ZWDC9	93	744
BUSCOfEOG7ZWDCC	73	1041
