# Supplementary material for: Reconstructing the Backbone of the Saccharomycotina Yeast Phylogeny Using Genome-Scale Data
Source: G3 (Bethesda). 2016 Sep 26;6(12):3927–39. doi: 10.1534/g3.116.034744 (PMC5144963; doi:10.1534/g3.116.034744)
Supplement: Supplemental Material [file supp_g3.116.034744_TableS4.xlsx]

## Sheet: Table S4A
Table S4A. GO term enrichment analysis of 365 BUSCO genes missing in Hanseniaspora uvarum and Hanseniaspora uvarum
Classification	GOSlim category	# of genes in category	Size of the category	Adjusted p-value
biological process	mRNA processing	37	174	6.4261e-12
biological process	RNA splicing	29	112	9.5621e-12
biological process	mitochondrion organization	22	159	0.00062494
biological process	peroxisome organization	7	26	0.0044662
biological process	DNA replication	10	79	0.10091
biological process	cell morphogenesis	3	10	0.12256
biological process	endosomal transport	2	5	0.16413
biological process	DNA repair	17	190	0.16413
biological process	mitochondrial translation	12	120	0.16413
biological process	vacuole organization	3	14	0.18992
biological process	cellular response to DNA damage stimulus	19	235	0.23946
biological process	cytoskeleton organization	2	9	0.35152
biological process	lipid transport	3	27	0.65526
biological process	DNA recombination	8	100	0.65526
biological process	conjugation	1	5	0.73193
biological process	chromosome segregation	6	76	0.73193
biological process	membrane fusion	1	5	0.73193
biological process	protein glycosylation	5	63	0.73193
biological process	protein maturation	1	6	0.76724
biological process	ion transport	8	119	0.78889
biological process	Golgi vesicle transport	1	7	0.78889
biological process	tRNA processing	6	88	0.79501
biological process	protein dephosphorylation	3	39	0.79501
biological process	RNA catabolic process	1	9	0.84276
biological process	lipid metabolic process	9	153	0.86372
biological process	protein folding	6	96	0.86372
biological process	exocytosis	3	48	0.86372
biological process	nuclear transport	1	12	0.86372
biological process	ribosomal subunit export from nucleus	1	12	0.86372
biological process	cellular ion homeostasis	1	13	0.88082
biological process	carbohydrate transport	2	33	0.89602
biological process	proteolysis involved in cellular protein catabolic process	1	21	0.98163
biological process	vesicle organization	1	21	0.98163
biological process	endocytosis	5	104	0.98163
biological process	response to osmotic stress	1	20	0.98163
biological process	regulation of cell cycle	1	18	0.98163
biological process	biological_process	209	3833	1
cellular component	endomembrane system	85	807	1.988e-06
cellular component	peroxisome	14	78	0.0020098
cellular component	endoplasmic reticulum	59	635	0.0031882
cellular component	Golgi apparatus	27	233	0.0039992
cellular component	membrane	129	1845	0.12084
cellular component	cytoskeleton	14	152	0.24033
cellular component	chromosome	12	132	0.27666
cellular component	nucleus	146	2240	0.30249
cellular component	cytoplasm	221	3461	0.30249
cellular component	mitochondrion	80	1181	0.30249
cellular component	ribosome	21	300	0.47201
cellular component	vacuole	14	199	0.49695
cellular component	mitochondrial envelope	1	13	0.7753
cellular component	cellular bud	3	63	0.96423
cellular component	cellular_component	359	5873	1
molecular function	protein binding, bridging	7	60	0.62049
molecular function	transferase activity, transferring glycosyl groups	10	89	0.62049
molecular function	ubiquitin-like protein binding	1	1	0.62049
molecular function	transcription factor binding	1	10	0.79347
molecular function	structural molecule activity	19	270	0.79347
molecular function	structural constituent of ribosome	16	227	0.79347
molecular function	DNA binding	27	487	0.79347
molecular function	hydrolase activity	50	835	0.79347
molecular function	transferase activity	38	695	0.79347
molecular function	mRNA binding	13	182	0.79347
molecular function	lyase activity	6	97	0.79347
molecular function	enzyme regulator activity	2	21	0.79347
molecular function	cytoskeletal protein binding	1	5	0.79347
molecular function	ligase activity	8	120	0.79347
molecular function	histone binding	2	28	0.79347
molecular function	phosphatase activity	3	33	0.79347
molecular function	guanyl-nucleotide exchange factor activity	3	33	0.79347
molecular function	protein transporter activity	3	41	0.79347
molecular function	peptidase activity	10	160	0.79347
molecular function	nuclease activity	7	110	0.79347
molecular function	chromatin binding	6	104	0.79961
molecular function	GTPase activity	4	80	0.88252
molecular function	nucleotidyltransferase activity	5	100	0.88252
molecular function	lipid binding	2	35	0.88252
molecular function	helicase activity	5	101	0.88252
molecular function	hydrolase activity, acting on glycosyl bonds	2	46	0.88906
molecular function	rRNA binding	2	45	0.88906
molecular function	unfolded protein binding	4	84	0.88906
molecular function	molecular_function	273	5133	1
molecular function	RNA binding	37	875	1
Note: GO term with adjusted P-value ≤ 0.05 is heighted in green.

## Sheet: Table S4B
Table S4B. GO term enrichment analysis of 1,437 BUSCO genes
Classification	GOSlim category	# of genes in category	Size of the category	Adjusted p-value
biological process	rRNA processing	102	204	1.6292e-20
biological process	tRNA processing	46	88	6.7883e-10
biological process	mitochondrion organization	64	159	8.9054e-08
biological process	mRNA processing	67	174	2.448e-07
biological process	DNA replication	38	79	3.319e-07
biological process	mitochondrial translation	49	120	1.9359e-06
biological process	transcription from RNA polymerase II promoter	28	55	3.9472e-06
biological process	DNA repair	67	190	6.308e-06
biological process	cellular response to DNA damage stimulus	78	235	1.0961e-05
biological process	ribosomal large subunit biogenesis	24	52	0.00016423
biological process	RNA splicing	41	112	0.00026568
biological process	ribosomal small subunit biogenesis	17	34	0.00063206
biological process	translational initiation	20	45	0.0011602
biological process	DNA-templated transcription, initiation	6	8	0.0069368
biological process	Golgi vesicle transport	5	7	0.022716
biological process	protein glycosylation	22	63	0.022716
biological process	tRNA aminoacylation for protein translation	13	32	0.027761
biological process	cell morphogenesis	6	10	0.027761
biological process	cellular amino acid metabolic process	19	56	0.045394
biological process	transcription from RNA polymerase I promoter	9	21	0.057547
biological process	transcription from RNA polymerase III promoter	5	9	0.06587
biological process	nuclear transport	6	12	0.06587
biological process	ribosomal subunit export from nucleus	6	12	0.06587
biological process	proteolysis involved in cellular protein catabolic process	8	21	0.14112
biological process	regulation of translation	15	49	0.16193
biological process	membrane fusion	3	5	0.16193
biological process	histone modification	3	5	0.16193
biological process	protein maturation	3	6	0.26586
biological process	peroxisome organization	8	26	0.3516
biological process	lipid metabolic process	36	153	0.44802
biological process	cytokinesis	1	1	0.47324
biological process	RNA modification	4	12	0.48429
biological process	endosomal transport	2	5	0.52134
biological process	organelle assembly	2	5	0.52134
biological process	ribosome assembly	2	5	0.52134
biological process	cytoskeleton organization	3	9	0.52134
biological process	protein dephosphorylation	10	39	0.52134
biological process	chromosome segregation	18	76	0.52134
biological process	protein targeting	1	2	0.67576
biological process	protein folding	21	96	0.67894
biological process	chromatin organization	5	20	0.67894
biological process	ion transport	26	119	0.67894
biological process	cell budding	2	7	0.72616
biological process	cellular ion homeostasis	3	13	0.773
biological process	mitotic cell cycle	2	8	0.773
biological process	snoRNA processing	1	3	0.773
biological process	DNA-templated transcription, termination	3	13	0.773
biological process	regulation of cell cycle	4	18	0.773
biological process	vacuole organization	3	14	0.82844
biological process	RNA catabolic process	2	9	0.82844
biological process	response to osmotic stress	4	20	0.85451
biological process	conjugation	1	5	0.92399
biological process	exocytosis	9	48	0.92399
biological process	response to oxidative stress	2	12	0.98142
biological process	biological_process	781	3833	1
cellular component	nucleus	614	2240	3.2585e-12
cellular component	cytoplasm	871	3461	1.3035e-09
cellular component	mitochondrion	337	1181	7.6499e-08
cellular component	nucleolus	121	345	8.4457e-08
cellular component	endomembrane system	205	807	0.047262
cellular component	Golgi apparatus	63	233	0.16677
cellular component	ribosome	76	300	0.3355
cellular component	endoplasmic reticulum	153	635	0.35905
cellular component	cytoskeleton	37	152	0.62314
cellular component	mitochondrial envelope	4	13	0.62314
cellular component	chromosome	32	132	0.62314
cellular component	vacuole	45	199	0.85101
cellular component	cellular_component	1310	5873	1
molecular function	ligase activity	53	120	4.6385e-07
molecular function	transferase activity	204	695	1.0051e-06
molecular function	methyltransferase activity	36	83	4.97e-05
molecular function	protein transporter activity	22	41	4.97e-05
molecular function	lyase activity	39	97	0.0001278
molecular function	mRNA binding	61	182	0.00046687
molecular function	structural molecule activity	78	270	0.0089651
molecular function	protein binding, bridging	23	60	0.0091274
molecular function	transferase activity, transferring glycosyl groups	31	89	0.0091426
molecular function	guanyl-nucleotide exchange factor activity	14	33	0.019215
molecular function	rRNA binding	17	45	0.027031
molecular function	chromatin binding	33	104	0.027031
molecular function	enzyme regulator activity	9	21	0.063184
molecular function	nucleotidyltransferase activity	30	100	0.069231
molecular function	isomerase activity	21	66	0.076907
molecular function	histone binding	10	28	0.13665
molecular function	structural constituent of ribosome	58	227	0.14653
molecular function	cytoskeletal protein binding	3	5	0.14653
molecular function	hydrolase activity	193	835	0.19107
molecular function	GTPase activity	22	80	0.21668
molecular function	unfolded protein binding	22	84	0.3051
molecular function	ubiquitin-like protein binding	1	1	0.35277
molecular function	translation factor activity, RNA binding	1	1	0.35277
molecular function	helicase activity	25	101	0.35872
molecular function	nuclease activity	27	110	0.35872
molecular function	transcription factor binding	3	10	0.53095
molecular function	enzyme binding	1	2	0.5369
molecular function	kinase activity	45	206	0.62212
molecular function	oxidoreductase activity	61	288	0.70121
molecular function	peptidase activity	34	160	0.70121
molecular function	ATPase activity	24	122	0.84852
molecular function	signal transducer activity	3	17	0.84852
molecular function	RNA binding	181	875	0.84852
molecular function	DNA binding	93	487	0.96084
molecular function	lipid binding	5	35	0.96084
molecular function	phosphatase activity	5	33	0.96084
molecular function	hydrolase activity, acting on glycosyl bonds	6	46	0.97386
molecular function	molecular_function	1096	5133	1
Note: GO term with adjusted P-value ≤ 0.05 is heighted in green.
